# Supplementary material for: Expression of transglutaminase 2 in human gut epithelial cells: Implications for coeliac disease
Source: PLoS One. 2023 Jun 27;18(6):e0287662. doi: 10.1371/journal.pone.0287662 (PMC10298751; doi:10.1371/journal.pone.0287662)
Supplement: S1 Data — (ZIP) [file pone.0287662.s006.zip]

Archive with 1 entries (1 files):
- MS data collection.xlsx
