# Supplementary material for: Expression of transglutaminase 2 in human gut epithelial cells: Implications for coeliac disease
Source: PLoS One. 2023 Jun 27;18(6):e0287662. doi: 10.1371/journal.pone.0287662 (PMC10298751; doi:10.1371/journal.pone.0287662)
Supplement: S1 Data — (ZIP) [file pone.0287662.s006.zip › MS data collection.xlsx]

## Sheet: F.1C LFQ CTR LCM
Gene names	CTR1928-1 api	CTR1928-2 api	CTR1309-1 api	CTR1960-1 api	CTR1960-2 api	CTR1309-1 lat	CTR1928-1 lat	CTR1928 lat	CTR1960-1 lat	CTR1960-2 lat
IGLV3-9;IGLV3-12	0	8326	62155	34392	37002	31191	28406	22344	0	0
IGKV A18;IGKV2D-26;IGKV2D-30;IGKV2D-29;IGKV2D-28;IGKV2-40	12337	29788	66843	80899	0	25010	0	16158	21009	0
IGKV2-24;IGKV2D-24	0	0	0	0	0	0	0	0	0	0
IGKV1-8;IGKV1-9;IGKV1-27	0	0	0	0	0	0	0	0	0	0
TRAV18	0	0	0	0	0	0	0	0	0	0
IGKV3D-11	78488	55141	57840	68258	122770	116990	60857	70008	157550	165700
IGHV3-15	2774.5	32623	0	0	34726	0	0	16300	0	0
	150150	111570	7394.2	70786	79678	121750	194010	125250	161050	85999
IGHV1-69-2	0	0	0	0	0	7403.8	0	0	0	0
IGKV3D-20	0	2089.5	2513.8	81025	38486	0	0	20058	20986	0
IGHV1-3	0	0	0	0	0	0	0	0	0	0
IGHV1-18	0	0	871.35	0	0	0	0	0	0	0
IGHV4-28	0	0	0	0	0	0	0	0	0	0
IGHV5-51	45521	0	0	0	0	0	0	0	0	0
IGHV4-61;IGHV4-4;IGHV4-31	0	6771	0	19722	18535	23799	0	0	0	0
IGKV1-12;IGKV1-6	0	8483.9	0	0	0	0	0	0	0	0
	0	586030	337670	0	0	1146500	0	82535	0	0
TRBC1;TRBC2	0	8106	11601	2609.4	0	0	0	0	0	0
RBM47	35515	203930	237310	223330	178370	259930	186590	121670	152400	5465.6
UBA6	164770	50069	81418	100850	84120	111860	166960	26220	140270	0
ESYT2	204250	54803	102180	104290	46614	0	0	0	0	0
KIAA1598	4200.9	23971	87989	92813	54204	27420	0	3354.8	49149	0
TMEM223	59460	39559	41988	56504	56103	38132	46860	0	29943	0
CCDC64B	0	63255	15160	1534.3	0	10687	0	0	0	0
ILVBL	50405	815310	436120	310430	98746	319380	134140	114610	0	0
NBAS	295590	80456	62853	74828	136260	47747	0	123430	42798	20704
C17orf104	2887700	2646500	2671200	3465700	3034800	2921500	1445000	2367700	1613100	1004600
FUOM	0	0	0	0	0	0	0	0	0	0
VWA8	33202	111580	55971	21973	18445	38468	0	88562	0	0
SBNO1;SBNO2	58656	0	19331	21337	21833	0	22350	29633	0	0
MTMR11	0	20478	16131	0	0	18025	0	0	0	0
VPS37C	0	0	1125.5	0	160540	23133	0	16705	0	0
CNOT1	88529	67671	119550	103600	74862	149840	19989	100800	46818	14761
KRT87P	0	163.36	188.94	0	0	0	0	0	0	0
C2orf72	10895	0	3897.4	1976	0	0	0	11552	5423	0
FAM83G	0	0	81201	19122	0	1833.9	0	0	3569.8	0
PGP	38751	0	0	0	32188	30910	83386	41205	29289	0
C5orf51	0	0	0	0	0	0	0	0	0	0
ERICH4	0	16171	70392	62317	63247	23937	0	40474	0	0
GGT2;GGT3P;GGT1	0	16491	73013	297170	238120	292780	38946	70120	0	0
GLTPD2	0	64273	1052.7	32517	36911	0	0	0	0	0
TUBAL3	0	92045	154270	72470	0	65777	0	0	0	0
FBLL1	0	0	0	0	21672	98288	0	0	0	0
SMCHD1	3791.7	17841	72517	57375	45034	36974	35183	40078	37001	0
METTL15	7784.1	4470.9	6989.3	0	0	0	0	0	0	0
GLOD5	450650	2429900	0	0	0	0	6424.4	7501.9	300280	0
WASH3P;WASH2P;WASH1;WASH4P	0	0	80660	0	0	19920	0	0	0	0
A2ML1	7497.3	773820	21981	85489	6399.1	19141	39693	97056	6333	920070
CLCA1	2097300	1680800	1103200	1611800	1586400	4136400	2396100	2774000	2933400	2615100
CYSRT1	0	0	0	0	0	0	0	0	0	0
SNRPG;SNRPGP15	0	184250	132800	121670	0	124230	0	44368	0	0
NUDT19	0	52098	42363	24120	0	21037	0	0	0	0
COL6A5	0	0	0	0	0	0	0	0	0	0
MYO1G	0	41298	21132	0	0	9315.6	0	0	0	0
ESPN	12356	289820	183420	188480	144520	95964	0	97367	0	0
MYO9A	0	74426	129940	0	0	61917	0	0	0	0
EIF3C;EIF3CL	172870	145550	190180	179770	179360	401140	323710	380950	247320	262040
GPR89A;GPR89B	34595	8940.8	59816	70607	0	44693	0	31199	0	0
IGLC1;IGLL5	0	0	0	0	0	0	0	0	0	0
TMEM238	117620	32580	56267	70582	230500	84300	130030	267690	90913	0
	0	5973.6	6598.2	2284.2	13806	2767	4343.2	21898000	8888.7	0
	0	3210.4	0	0	8635.9	0	5231.9	562500	0	0
DMKN	0	1049300	29174	3648	0	48267	14752	4713.7	1382.4	0
	0	7414.8	14592	0	0	109640	0	0	0	0
	0	2389.6	946.7	0	0	342560	4493.9	0	0	0
	0	14717	13711	0	18918	0	0	0	0	0
	0	28132	0	0	6371.2	0	0	0	0	0
	436590	255220	279690	382620	337000	247960	257090	279910	247970	0
KRT86;KRT81	235.02	32444	6454	2492.8	6165	478930	150370	24129000	189.86	272.61
KRT33A	0	3090	7290.3	0	0	10907	0	1395000	0	0
KRT34	0	0	13891	0	0	0	0	0	0	0
KRT36	11428	11237	0	0	0	4445.9	576300	19548000	0	2553.5
KRT75	0	0	0	0	0	0	177960	66840	0	0
	3840700	15125000	17656000	12327000	3803900	23148000	3692000	7330200	4202200	3829100
	0	0	4823.8	0	1704.7	110140	0	0	0	0
	0	1628.8	697.06	0	0	391740	5537	0	0	0
	5102.3	871.07	0	0	0	2489.2	1394200	0	0	0
	4870500	230580	1290500	727090	465980	150620	389040	63172	190410	20017
KRT14	524860	76370000	1738800	1072400	7626800	3758800	3061300	1940500	1410600	5736300
	0	0	0	0	0	0	0	0	0	0
KRT6A	576140	93527000	1001700	1028600	8101600	5437600	2492400	2556600	1833400	5178000
	0	426950	130110	0	0	189720	0	0	0	0
	0	4056800	2381800	218760	35241	197460	42694	35567	11377	0
	0	597390	206800	79660	14025	91222	11857	0	39401	0
	0	670380	250070	2163.8	0	15363	0	0	0	0
	5725.1	757270	350640	8865.2	11347	65867	9728.8	35722	95418	0
	0	820950	398740	0	5812.1	34552	0	0	0	0
ALB	2475400	3524400	4123600	2678300	3181300	7032600	2000200	2049300	3194200	1379700
	45861000	29711000	61841000	4394600	1132200	332130000	54644000	15213000	11505000	5540000
	0	25806000	299270	980960	1192600	325340	368070	372630	169390	754110
	0	0	0	345940	90425	0	111970	0	0	100080
	0	48744	0	0	0	136500	0	0	0	0
KRT8	21832000	22198000	24603000	22232000	18362000	18291000	12574000	16193000	16824000	9359100
	7228500	7650300	7823600	8326300	6699400	10631000	4902500	4712500	8097300	3815100
KRT7	0	55372	20966	0	0	47756	0	0	0	0
	0	200260	0	0	0	0	0	606030	0	0
KRT16	2802900	183530000	2405200	4143000	14769000	9753900	13789000	6308300	5528000	14621000
	700.43	0	0	0	0	1078.6	1133100	0	0	0
KRT10	5128100	53273000	6346500	2928900	24344000	12566000	21615000	8317300	11047000	82177000
	3110.1	33291	61375	63043	1982800	4123700	17879	2082.7	3276600	706390
KRT5	3264600	51566000	2431100	2274300	16425000	7051800	12546000	4664900	3606900	22728000
KRT15	0	7275.4	0	0	0	37456	1780300	0	0	0
KRT4	247.71	25412	667.56	1870.8	1535400	5523500	11587	11127	4674800	427910
FLG	4112.7	2285500	17544	4121.5	173440	47603	2783.2	8495.3	0	0
	371.21	631.81	16228	610.53	737.34	15453	1023600	2161.8	0	0
KRT20	23615000	24103000	26882000	23996000	19924000	16610000	13219000	14815000	13997000	7678200
	7798200	34055000	14384000	5945600	30608000	22284000	46682000	10626000	15514000	95860000
KRT2	0	2032000	908150	365350	2924400	1408500	4531400	1272300	584610	3861800
	641.16	8601.6	36537	0	0	1062100	8240.7	11616	30618	0
KRT6C	58.257	1184300	0	0	0	0	0	58.291	0	0
	0	43528	0	0	0	0	0	0	0	56818
MT1M;MT1X;MT1G;MT1E;MT2A	0	2232.6	0	5792	4227	130730	33294	48794	195600	128650
KRT85	0	8788	8647.4	0	18686	213810	18450	4446000	4335.6	0
	0	0	2197.9	1707.4	4899.9	5343.5	2593.2	631.98	3988.1	2113300
KRT17	2393100	44409000	3279300	1740600	13192000	3109100	2792600	3108500	2050900	11729000
	10153	421520	0	0	0	95945	0	0	0	0
KRT33B	4895.2	14168	9384.1	55628	58443	415220	23319	8042800	18299	16446
	0	0	0	0	0	47734	0	0	0	0
KRT72	0	12591	2713.5	0	3830.5	6598.2	0	0	0	0
KRT31	77292	77242	78389	6428.2	38797	558120	562040	13601000	15244	0
	0	147160	115150	0	0	0	250730	443810	0	0
KRT73;KRT74	481070	5415500	39121	0	1139300	1132500	908050	383320	507780	2344800
	257340	438740	1484000	1687200	401990	1171200	177800	200070	856990	135350
	0	0	0	0	0	128600	0	7013.2	0	0
AMY2B;AMY2A	22928	64115	16579	0	54992	26156	53936	45224	33235	93119
C9	0	0	0	0	0	0	0	0	0	0
	33398	150970	1574200	1287.6	0	16178000	366580	116510	54564	7365.8
	0	0	1249.1	1412.5	0	127010	0	0	0	0
	3125.3	1559800	0	0	0	360600	43978	0	0	0
	0	0	0	0	0	0	0	0	0	0
	2118.4	1970.1	472.89	3090.2	6496.5	631570	4214.7	4720400	2051	0
	0	0	0	0	9109.5	0	229980	0	0	0
FLG2	99664	5505300	893670	450280	932520	837490	4928100	378500	682220	9655500
KRT79	207920	50355	6854.7	45841	12763	26979	0	0	0	0
	0	16.671	0	0	0	0	542.42	11137000	0	0
	0	0	0	0	0	0	0	0	0	0
KRT39	41588	0	0	0	0	18676	37096	225810	16861	0
	0	0	0	0	0	0	0	0	0	0
	0	2431300	107640	0	0	94032	0	0	0	0
KRT84	0	7134	3005.6	632.93	5525.3	2010.9	758.3	3471.3	0	0
KRT80	125740	1765500	116100	130510	269110	125390	784970	311440	233770	1469100
KRT83	0	0	0	0	0	0	0	0	0	0
KRT28	0	0	0	0	21548	0	0	16169	0	0
KRT27	51285	673640	29856	0	423850	1585.1	0	0	0	0
KRT26	0	2606.2	6105.4	0	0	0	0	0	0	0
KRT77	312000	369360	87666	206030	904200	446680	1244100	291800	324740	7382200
HRNR	643720	16969000	6050600	2186200	2375100	2995400	5282200	991840	1790600	4681400
	0	14908000	0	0	0	900070	0	0	0	0
	2118.7	3323.9	2334.8	0	1057.9	254090	912.94	145920	0	0
KRT35	0	0	0	0	0	0	0	717250	0	0
KRT12	0	0	0	0	665710	0	0	0	0	0
KRT23	4616.3	691290	98268	20746	141350	18107	223410	34946	14981	153640
	0	0	0	0	0	0	0	0	0	0
	0	2518.7	868.92	0	290250	0	0	0	0	0
	0	39839	30030	0	0	85630	0	0	0	0
KRT82	16015	31117	20771	0	640790	18487	526930	19064000	8420.5	0
	0	0	0	0	0	0	0	0	0	0
	3104.3	2651.3	2293.5	0	617020	2266.2	0	0	0	0
	3160.9	1649.6	7012.7	0	0	276860	7294.6	0	0	0
	0	84516	41886	0	0	125360	0	9347.8	0	0
	0	609.3	1720.7	0	1398.5	1523.3	0	9328300	0	0
	0	0	2502	781.84	0	0	0	0	6746.8	0
NACA	347230	400550	278070	328280	194910	462050	138160	379200	190190	0
C11orf98	27947	16418	29511	32041	29394	17914	0	33678	0	0
SMIM22	0	15114	8035.5	0	0	0	0	0	0	0
DNASE2	191740	2014.8	1989.2	117120	209710	43916	248830	221170	195000	344260
AGPS	165810	69872	93624	108050	88356	67780	95397	125940	66062	0
KIF2A	0	3823.2	0	58385	43644	1462.6	0	0	0	0
DDX39A	0	0	0	0	0	6829.2	0	0	0	0
PDLIM1	1656500	2182600	2117200	2299600	1360900	1333400	1600600	1628700	969200	1088600
ACOT7	86951	26354	74756	96033	19931	104430	13292	19110	115080	91753
MYO1C	81483	196840	213380	131880	111000	121070	20865	52050	55611	0
MYO1F	0	0	0	0	0	0	0	0	0	0
SNAP23	125490	13408	88682	174920	210490	68914	80147	139530	38882	0
HAX1	0	33429	65223	29734	0	0	0	38728	0	5879.3
AIP	0	70949	104940	83357	103660	73043	70227	92676	20456	0
GTPBP1	0	626260	461610	325690	218580	237350	0	479650	0	0
LGALS9	0	1560.8	15329	74251	22684	20254	35748	45894	27542	0
STXBP3	314900	129580	182070	247170	315290	156970	248020	224710	204720	150930
AP3B1	57284	60021	42323	47701	82629	122880	20174	107390	0	0
SULT2B1	0	106640	7957.4	0	2783	14709	0	0	0	0
LGALS8	0	42491	69494	34767	30953	25156	13632	0	2158.7	0
NDUFS8	31373	173500	175360	0	187460	335330	10910	47519	8327.1	0
PSMD11	804400	417060	309860	549630	558620	503600	401420	558340	353220	268270
PSMD12	84140	97148	108680	49735	60186	129990	39892	56145	29030	0
PSMD9	84995	32899	155200	96936	143740	146720	112620	2678.3	56739	70867
PGRMC1	1873900	628430	537250	401390	1414400	846830	1102100	1377700	779740	958610
SUPT5H	31624	23033	6692.4	30664	0	21298	0	0	0	0
TAF4	0	12179	19126	18344	38195	0	0	0	0	0
DFFA	34982	56841	49356	53134	38460	80942	32474	38113	29230	0
HIP1	0	0	0	0	0	0	0	0	0	0
CLIC1	715860	1452600	892240	731810	754630	1439700	577590	1269600	644080	273730
EIF3F	164550	91291	168290	118700	99435	199940	89999	130510	97316	58705
PDHX	274630	100570	110290	172260	154310	106010	158770	201440	79127	39853
SULT1C2	0	0	11938	12608	22271	14629	49575	0	0	28355
MATN2	0	0	9071.1	0	0	58900	0	14465	0	0
QSOX1	198330	195750	3404	61974	35006	30999	38617	33282	193660	33365
WASL	163600	60991	78304	218470	88733	39992	85898	0	274560	0
IPO5	32463	20108	17494	3618.9	10873	26057	0	0	19163	0
SAP18	73031	7755.7	57547	124820	11721	69010	29322	42104	143210	4613.5
IGF2BP3;IGF2BP1	0	47886	33503	0	0	29217	0	0	0	0
DNM1L	83028	121580	181740	129390	93642	94375	113700	133590	122310	0
RTCA	0	20212	101630	34047	22758	18029	0	2885.5	5276.5	0
PIK3C2A	0	0	0	26347	0	0	0	0	0	0
PIK3R2;PIK3R1;PIK3R3	4977.4	5438.5	0	0	0	3077.7	0	0	0	0
GOLIM4	0	174920	88745	54472	26877	65061	19677	43599	19827	0
AGRN	0	0	0	0	0	0	0	0	0	0
PLOD2	162570	9722.8	47338	71648	55089	10671	0	9050.4	0	0
EXOC5	0	78304	75933	68761	33114	46552	42827	70006	43773	0
HMGN4	253700	201860	336870	246420	205420	176060	273400	324120	230850	223920
BTN3A1;BTN3A2;BTN3A3	59557	43223	59551	102440	84485	85093	0	100320	0	0
NDUFA4	772390	197110	533360	725900	730270	466330	787900	1044300	607050	279470
PSMD14	196580	96002	207410	212510	180690	80963	44999	97339	0	0
KPNA3	212070	93588	163000	289930	234640	0	0	79508	0	191790
STK25	0	0	15525	0	24274	3294.1	0	3030	0	0
LAD1	519510	217510	388730	531080	400330	284760	362560	359790	453200	298210
FAAH	0	44008	35877	0	0	30457	0	0	0	0
CHL1	0	0	0	0	0	0	0	0	0	0
VWA5A	130870	128210	148560	128730	95079	147740	102960	120840	106670	0
SDCBP	0	12016	11777	0	0	12906	0	0	0	0
PITPNM1	0	17359	40814	0	37345	0	0	21968	0	0
MPHOSPH10	27816	44127	199880	251500	108820	170120	0	180020	171020	61201
NOP56	65621	43378	42802	38987	18517	101240	71173	77455	90131	39655
DDX3X	869660	852580	616570	609420	596370	598510	427290	639310	541510	438090
RNASET2	0	0	0	0	0	18629	0	0	0	0
PIR	0	0	0	0	12609	0	0	0	0	0
KPNA4	226040	118330	168830	203490	210980	153480	0	243180	280890	0
PPP6C	0	15646	6150	0	8535.6	28270	0	11544	0	0
CES2	1171200	4189400	3741100	1904400	1295700	3244400	1202400	1608500	861720	276330
MAN2B1	24126	59810	52732	36870	0	42111	7294.1	0	0	0
FBP2	223190	127110	271190	222240	250810	251960	37935	279320	4435.9	52781
	0	0	0	0	0	0	0	0	0	0
PDXK	58189	122560	178880	119040	118770	127930	109980	20338	27063	15539
DLGAP1	5878.1	0	56548	79187	63038	32092	85571	54700	119830	92067
ARID1A	0	8254.5	25878	55243	23952	6166.2	0	45177	0	0
TXNDC9	0	18304	23040	7373.8	9870.1	0	0	0	0	0
TRAFD1	0	18065	41469	34359	28617	25613	98983	28622	36853	89400
COX7A2L	244420	187830	224480	229580	199200	141560	225760	262360	164680	77745
HSPB6	0	0	0	0	0	0	0	0	0	0
CYB561D2	18660	26786	47222	50808	42896	44486	8985	31042	0	0
COPE	0	182740	179240	60640	36618	148170	53479	38082	50984	0
EIF1AX;EIF1AY	26637	111940	123720	29382	0	217190	57406	96799	80974	71448
AP3D1	0	54908	92045	19927	0	77351	0	0	0	4089.9
CCS	0	77053	105730	0	0	53617	0	13161	0	0
ENPP3	0	17675	13809	0	0	0	0	0	0	0
ABLIM1	78321	75453	84799	146980	163280	58771	0	96837	107320	0
CHD1;CHD2	1071.4	0	0	0	0	0	0	85133	0	0
GOSR2	51085	56865	328080	418860	276990	182200	216420	341730	143500	172020
STX16	0	0	0	0	0	0	0	0	0	0
ADAM10	114270	107340	88432	85137	46461	63627	181380	47049	128200	73126
ABCD4	0	49576	23100	13815	51075	14405	0	24419	0	0
EI24	61544	0	0	0	453920	0	124680	0	59697	0
TP53I11	0	0	0	0	4872.4	0	0	0	0	0
IMPA2	57550	133680	61400	52251	95839	57902	155040	44679	102390	492130
ACOT8	0	81089	71140	56395	0	34834	0	0	0	0
CDIPT	20329	21538	42273	24148	26813	43955	0	19329	0	0
PDCD5	912710	698040	995270	835880	935920	713270	754280	533040	301050	285780
PRMT5	99841	14827	11053	79134	29759	11988	110290	106780	111180	49889
SLC9A3R1	2831600	1563300	2705300	2435000	2040500	1892700	1143500	1635600	837820	732100
TPP1	342320	969770	807300	616960	452720	498640	296040	428380	282610	126750
TCERG1	0	117220	88827	82140	0	52902	0	0	0	0
NRP1	0	0	0	0	0	0	0	0	0	0
APOL1	5436.9	0	13484	0	0	0	0	0	0	0
PSMA7	81931	565500	337740	205790	255500	761470	415180	473030	413220	61020
SCAMP3	310690	109770	249420	146830	213490	133200	140340	312470	198490	123290
PHYH	11569	50915	5384.3	43165	0	4501.5	0	0	0	0
OPLAH	208380	123350	192760	327880	365240	113640	15635	210940	72189	13194
BCKDK	219800	53432	109780	132560	79341	77514	85206	150730	94595	0
IFIT3	41850	17641	34419	40130	30032	24282	34548	39561	36743	21103
MGST3	8839	84295	73743	0	0	64671	0	8926.6	0	8868.5
IRF6	0	0	0	0	0	0	0	0	0	0
TAX1BP3	106580	198300	144090	160060	152920	67609	0	14373	0	0
GIPC1	0	0	8759.6	0	0	8867.6	0	0	0	0
TIMM23	37681	13991	94252	46274	50733	40709	34660	89769	29529	0
HAT1	0	2894.6	0	0	0	4027.5	0	0	0	0
UBE2L6	0	0	0	0	0	0	0	0	0	0
CASK	419020	411780	279530	341660	266840	377800	346600	268700	279580	0
UQCRQ	44140	1189000	789020	586390	100340	606230	250710	434510	159410	0
MYL12A;MYL12B	335480	926170	1362200	1028200	1199100	1418600	698130	778870	660500	310570
HGS	132610	1762.4	97048	170970	173210	59897	10823	127800	81918	0
RAB29;RAB38;RAB32	0	0	0	0	0	0	0	0	0	0
PPP1R12A	179730	99633	186640	83995	162050	85953	165120	156670	141670	0
SLC27A2	0	9497.7	66798	0	0	0	0	0	0	0
GAK	255840	131030	229670	266870	156850	170570	205390	193130	187110	65277
HNRNPDL	16286	31569	10902	6929.3	14517	84160	21097	29010	26528	11466
XPO1	0	49534	55165	19464	24005	153840	17997	30128	0	0
BTAF1	0	8858.3	12757	0	0	0	0	0	0	0
SEC16A	217030	27611	123330	243690	229260	48902	135690	171640	192460	186260
PLXNB2	0	7945.9	14388	0	0	18616	0	0	0	0
KHNYN	0	0	0	0	0	0	0	0	0	0
U2SURP	23877	59794	40270	0	13369	233270	0	0	0	0
TRANK1	99410	0	109400	123480	15663000	0	0	0	82122	211250
SYNM	0	0	0	0	0	0	0	0	0	0
KIF3B;KIF3C	157630	7461.3	0	89833	57848	0	37564	45979	55359	16366
PFAS	104480	90169	97250	50259	120510	119640	113780	146360	60271	163190
DCLK1	0	0	0	0	0	0	0	0	0	0
KIAA0391	0	0	0	0	0	0	0	0	0	0
LSM1	0	2178.6	0	2100.9	0	0	0	0	0	0
AGPAT2	56976	55171	256500	162900	300830	106540	0	39179	79181	0
DEGS1	0	30298	68829	43336	45026	11556	0	22837	0	0
SCAMP2	100670	109130	286530	265440	288420	168330	513240	455520	622280	653490
ARPC1B	195990	307950	119610	162660	186580	364210	190600	217020	141270	32604
ARPC2	87552	204390	207110	46245	71532	333020	231650	263670	13749	0
ARPC3	69221	447960	287000	314430	226590	424420	309810	149970	127160	38086
BET1	0	107150	93129	70375	48503	45262	23971	36850	25813	0
POLR1C	0	0	5702.7	0	31850	45878	26678	0	57964	0
PLSCR1	0	0	0	0	0	9825.8	0	12275	0	0
PGRMC2	450960	918960	1261800	1013200	914280	1018000	367080	696310	341770	333640
VILL	417800	362790	397770	396230	356830	148520	210220	216250	161070	13563
PFDN6	8990.1	14233	11410	0	0	15932	0	0	0	0
GNPAT	0	0	0	0	0	0	0	0	0	0
LAMA5	81523	71420	60520	48343	28748	102330	94142	68659	167700	0
NDUFA1	91389	177310	406340	2652.9	194960	35430	280810	0	192830	0
CLIC2	0	0	0	0	0	0	0	0	0	0
ACOX3	64677	66676	65809	69318	55975	21947	0	0	0	0
RER1	0	110850	106390	50171	39646	58459	0	30808	0	0
SURF4	831020	648250	839930	933880	533110	557650	654470	769480	546300	392770
MAPK13	129930	46766	46443	117810	34642	73061	73684	197960	107560	0
SPTLC1	0	48023	61301	62538	41330	107250	25822	47743	0	0
SPTLC2	15885	32250	36432	6992.4	12673	30945	0	0	0	0
OGT	49118	26037	0	36437	37452	16332	0	66960	38836	0
OGT	0	0	0	0	0	0	0	0	0	0
PMM2	145410	167070	169070	182600	200310	92816	143830	151220	136650	0
PPM1G	114090	69634	103360	96219	52350	105580	154680	125750	39631	43413
EIF3D	24309	135780	150310	100030	109140	261820	104830	94582	90501	33854
EIF3H	151940	160990	125290	190820	140300	179270	215680	252950	393440	184600
IPO8	0	0	0	0	0	81689	0	0	0	0
STX7	122720	137000	241430	307020	355700	74269	126270	200510	213460	79564
ABCC3	0	80083	116680	83788	80233	36590	0	48615	9397.4	0
ABCC4	0	0	0	0	0	0	0	0	0	0
CAPN5	0	0	0	0	16450	0	65196	197090	76022	0
YKT6	0	0	4059.6	0	0	6508.3	0	0	0	0
ARPC5	1100000	38012	513290	763440	803090	144020	562900	685370	501810	395770
POLR2D	0	0	0	0	0	0	0	0	0	0
DDX3Y	0	0	0	0	0	0	0	0	0	0
TAPBP	448900	225500	234700	345760	48920	318590	326810	364990	450480	32223
CLDN3	184090	144460	147490	69043	131800	185170	164540	144570	205530	48077
DHX15	89362	320660	298480	187040	174290	342040	143430	161880	125530	57745
ZZEF1	85591	106870	203970	187130	187840	117250	34880	182970	101070	49145
RRP8	0	0	0	0	0	0	0	0	0	0
CYB5B	6690.9	20061	33837	33500	24094	34695	0	23658	19381	0
PRPF4	0	27917	21940	24176	29823	68381	0	29971	0	0
PHGDH	0	49638	47781	24866	28717	114290	0	81250	60424	0
NDUFS4	93897	112500	137970	30787	12425	125250	77780	33267	0	0
DYNC1LI2	24800	76080	167730	209260	183190	123890	148470	117000	142600	34260
PSMD3	2660.6	90849	104860	71243	2843.1	93468	10843	28599	25056	43756
PAPSS1	0	44590	63314	13489	11254	11545	0	30081	17611	0
ZW10	55906	25001	25189	35159	0	40028	18629	31134	0	0
PRODH	177850	82159	312900	102570	116580	95241	10752	59926	23072	11214
SPINT1	63322	277310	108970	75762	176750	210970	51148	89679	0	3377.6
TREH	0	112610	65413	117810	42264	85841	37402	88049	84865	0
SART1	163780	90537	98183	230690	102220	41079	132700	170230	159330	0
SPINT2	0	66327	89442	0	63581	166920	29283	44629	0	0
GPAA1	0	42500	58536	63323	68612	42079	26312	65251	0	0
DAPK3	25276	36048	28617	23649	21082	24138	0	0	21040	0
HSPA12A	0	0	0	0	0	0	0	0	0	0
PPIP5K2	0	0	34193	11884	32062	0	0	19169	0	0
EEF1E1	161580	76833	114430	137100	120000	70962	28449	65183	29134	0
MSI1	0	0	0	0	0	0	0	0	0	0
HNRNPR	293950	246870	405020	163500	201330	337430	263590	237610	227520	11422
PRPF3	0	55021	58283	45392	32957	30423	0	39866	0	0
TXNL1	0	61120	32839	154650	182300	10880	0	162350	117160	0
TPD52L2	223520	91649	138730	141630	75325	113360	157200	171340	188960	108480
FIBP	0	5730.5	0	0	0	11304	0	0	0	0
MGAM	546060	517830	285900	1013100	985380	809560	639470	833830	627450	319890
HTRA2	0	32207	35314	35835	0	72901	0	33950	6532.6	0
AKR7A2	1213700	732110	875570	1070100	1091700	497160	721210	989520	1028200	804950
EPB41L2	26394	43608	63010	48716	49549	95192	59563	111950	48821	10305
B4GAT1	8769.9	0	17403	0	0	21882	0	7895.2	0	0
WIPF1	0	0	14095	0	0	4429.8	0	0	0	0
ATP8B1	127750	84769	59324	12658	2517.1	132110	55465	23114	88221	0
TGM5	0	218440	30295	12044	24368	0	0	0	0	0
DENR	0	117520	16576	0	0	0	0	0	0	0
XPOT	0	0	0	0	0	0	0	0	0	0
DNPH1	0	237210	435680	0	17469	392790	5606.6	0	8635.1	0
TIMM44	229700	133980	179750	233560	276750	100730	262650	235960	254810	60749
TRAPPC3	0	70982	193210	198460	206460	87734	162430	165380	229600	119750
CHMP2A	0	157210	210320	217790	273770	127220	115510	256730	162050	0
NCK2	175090	25242	70108	95893	83943	38851	0	87201	0	0
PLRG1	0	46294	39825	52955	45659	52550	36066	47714	47888	0
RGS10	41682	1084.4	16611	36150	14486	10947	0	0	0	0
ZNF207	74842	14934	159600	140660	58869	149790	108070	111390	24453	0
NDUFB5	161950	310040	360600	360120	154620	354340	42682	144090	27422	427650
NDUFB3	406750	98466	23332	18393	139760	243720	332370	227760	331730	87513
NDUFA2	120300	181030	124160	156930	161150	140020	61045	211830	177800	0
ASNA1	35713	113700	81423	0	30713	106560	18620	82548	17108	0
BUB3	67482	103860	114460	125260	66930	203510	115680	126270	141510	105500
SULT1B1	1469900	1640600	2846800	3043200	3432600	1363300	1345000	2378200	1328200	1051000
ACTN4	3142300	4651400	3860200	2723900	2598500	3668400	1320700	2108900	1399000	774710
GSTZ1	0	97708	115860	36912	0	15600	0	0	0	0
GATC	0	14399	19099	12709	7107.5	18681	0	0	0	0
CHP2	10590	65683	241570	198850	324700	119140	0	241100	0	0
AP1G1	22547	47546	87285	47631	46110	113770	28754	16089	0	0
STX6	0	0	111310	0	40620	16331	20230	41830	0	0
SYNGR2	317870	2857.2	97467	185020	68811	198450	69335	50680	46595	58914
SGTA	98419	25558	85564	138670	118700	110600	177110	163560	190240	0
SLC25A20	168740	151250	249080	183320	230390	363650	276230	194540	162820	104120
NARS	52273	471960	539600	211430	104600	956380	165440	273050	30481	0
MYO1B	27682	120560	49391	62408	54409	41442	129360	137260	158590	102580
NUDT21	0	48196	38040	13085	14356	136080	0	1001.1	0	0
LANCL1	82750	0	83421	103450	96939	92169	67748	101310	66382	0
STRN	34709	53610	83275	110730	54823	33386	43871	50879	56502	0
RRP9	0	0	0	66820	34294	304340	0	101780	70904	44006
SCO2	91107	216580	71904	446840	94350	8234.6	159390	117880	2607.3	0
AKAP8	0	0	0	0	0	0	0	0	0	0
SLC37A4	874810	171430	275810	601900	320970	533720	505530	694950	618420	481940
IDH3B	206570	154750	173020	130120	130680	187140	109640	177470	145570	37483
NRD1	0	13433	8266.1	0	15303	9426.8	0	0	0	0
CALU	43475	88118	101650	67795	78888	103480	43837	79262	0	0
AHCYL1	937240	883920	790320	712980	722200	736250	804130	817580	643950	131960
SLC28A2	0	0	0	0	0	0	0	0	0	0
XPNPEP2	163740	226130	249210	547840	455690	406030	191540	103840	376430	42599
KIF1C;KIF1B	49304	26071	49602	84275	49931	77816	40212	49081	86967	36379
NDUFS5	23383	209470	87088	162420	188750	157510	30642	179280	214610	167750
PDE6D	0	0	0	0	0	0	0	0	0	0
PEX1	0	39853	89502	39020	36538	36957	0	37699	0	0
	0	26773	18680	0	21091	0	0	0	0	0
RAD21	20483	30115	52454	33706	21010	0	0	0	22104	0
AKR1B10	1620800	5153600	4358700	4405800	3927400	5217600	2499000	2913300	2812800	1775400
TIMM8A	4175.9	54386	340070	390070	338680	177930	335120	500950	269590	152930
KALRN	249620	21167	236730	333820	231020	173330	565420	149270	261090	421340
DHX16	0	27147	41293	0	0	28800	0	20380	0	0
GMFG	0	24324	19701	0	4870.9	7569.9	0	0	0	0
PPP1R12B	0	0	0	0	0	0	0	0	0	0
PRPSAP2	177560	41766	61862	0	51630	69639	117620	24987	127210	0
SMARCA5	13452	39182	30981	43019	50843	237920	12607	8254.5	33671	0
SPAG9	262350	123730	111570	138630	181850	105140	92839	131540	169450	28781
SIPA1L3	26308	0	41025	38257	33357	37296	0	0	0	0
AQR	123780	81865	165990	138310	0	24141	0	50918	0	0
OPA1	365240	139030	259420	303750	219410	203850	205030	302250	311200	154010
KIF1A;KIF1B	0	75251	120820	1164300	321050	8844.2	329200	268240	343070	32172
KDM1A	21289	24298	27902	19804	12521	24228	0	17656	0	15244
TBC1D4	0	7168.1	0	0	16892	0	0	0	0	0
PPL	56963	291810	43672	31122	35093	54465	6491.1	45153	53384	0
DFNA5	1055500	129760	207700	230150	297710	42683	1955700	440840	1109300	0
LY75	0	30130	62179	11805	13722	4933.8	0	0	0	0
ACSL4	0	0	0	0	0	0	0	2112.8	1653.1	0
SNX3	1347600	290890	570110	960720	974990	769220	1140900	1209900	1151800	1403100
STX10	0	0	0	0	0	0	0	0	0	0
SYNCRIP	849250	1018400	1137900	1198200	1063600	1687200	1304400	1252200	1353800	928600
CDC40	0	13100	29866	0	0	13571	0	0	0	0
GMDS	260250	466500	720960	324510	488970	378800	286760	125240	267030	88778
PLOD3	16880	61671	61655	54521	11923	27924	0	0	0	0
EIF4E2	0	0	0	0	0	0	0	0	0	0
DIAPH1	23320	80679	50736	54161	4901.4	75393	58429	24201	6402.9	0
EXOC3	0	10628	3367.3	0	0	11385	0	0	0	0
UGT1A8;UGT1A7;UGT1A9	0	0	0	0	0	6156.8	0	0	0	0
PLIN3	1459600	1056200	1612700	1751500	1847800	1246500	793040	947660	1028300	740010
KPNA6;KPNA5	0	0	0	0	0	0	0	0	0	0
UGDH	1133500	1044000	1089000	935600	928130	1253400	552930	1047100	593470	351440
LPXN	0	0	0	0	0	0	0	0	0	0
CTNND1	687780	549000	481660	553030	365870	441540	387260	414840	435150	216330
EIF1B	0	0	0	0	0	0	0	0	0	0
SNX2	249480	319400	367660	512950	585500	379940	272820	489860	341710	32494
DPM1	68091	45736	44177	161490	156200	13449	23769	116920	56627	45307
USO1	375570	248070	364810	418650	383550	344130	192100	276620	211920	35907
MRPS14	0	8744.7	21385	0	0	74984	0	23911	0	0
TOM1	90020	129610	181410	109810	21564	72390	0	0	0	0
HIST1H2BK;H2BFS	0	0	116370	109470	0	0	952040	729800	560040	0
PFKFB2	92541	150930	90505	136060	132300	163590	113810	115780	170850	11474
PFKFB2	0	0	52872	76709	64851	44879	34872	14307	61870	0
CCDC22	42034	121770	145140	214820	171510	75166	48273	139140	157460	0
PQBP1	37420	20465	47830	44841	33395	43869	59541	39515	56484	30100
PRAF2	0	0	5761.1	15922	0	23759	0	0	0	0
DKC1	130130	115790	91413	105840	122150	216830	162090	185670	149940	0
EIF5B	9123.7	99551	48549	72613	4530.7	96783	0	0	77805	0
ZG16	8536.6	82322	107750	43277	45183	399690	4833.4	16377	0	0
EDF1	51119	44318	52873	94613	88185	60198	56335	173590	43383	54003
DIAPH2	0	15159	17740	0	166930	23848	0	0	0	0
DNAJA2	0	47192	26778	16634	0	80605	332700	290970	542530	0
CUTA	173520	153490	168200	217370	142050	24273	97587	143570	36826	0
PFDN1	116570	53603	125620	256390	157590	219650	47846	125410	52184	0
PPP1R11	26207	40408	88564	50308	48575	2500	0	0	0	0
KCNJ13	0	0	0	0	0	0	0	0	0	0
ABCB7	0	40402	86930	35471	40872	30577	0	0	0	0
WDR1	1263700	1017200	1176800	1223100	1130400	1004500	661240	899120	718100	402320
ROCK2	37415	58785	69019	91721	51294	42472	21986	40390	0	0
CLASP2	0	0	12666	0	0	8860.4	0	0	0	0
COBL	164420	45832	267070	182240	141050	66230	0	43037	50414	19501
CPNE3	11659	216570	156020	88433	125110	115890	33939	40273	15466	16121
ZBED4	2197300	1918800	2292200	166710	50504	8653	0	10939	3551.1	0
HIP1R	357490	206420	274980	291180	211260	222320	215630	196880	197610	190570
ZC3H11A	0	0	10826	13607	0	30636	0	0	0	0
CLUH	195290	96364	93975	121690	52326	217780	94009	166150	99015	0
RAB11FIP3	0	12616	36366	19092	17531	15468	16579	13768	14751	0
KDM4A	0	4796.3	15787	0	0	20116	0	0	0	0
DNAJC13	0	19997	42935	39203	39236	57093	0	36584	0	0
PPP6R2	0	0	22528	0	0	18627	0	0	0	0
CNOT3	127830	0	111420	146790	119760	42378	53620	73678	0	0
DNAJB6	166550	181700	12045	37694	2805500	350630	700430	1031800	325040	213910
XYLB	208570	0	49908	134400	0	50466	49167	101320	53026	0
COQ9	87621	84498	111190	141380	141730	79591	70358	132460	69008	42696
GGCT	11374	72317	11601	0	72765	80693	3385.6	0	0	46433
NDUFS7	606080	352110	394340	496020	510110	222690	344730	469160	376290	201660
SMIM24	1053400	1029800	1262500	1204600	559790	1417100	1300900	683380	1069500	295490
NDUFS2	404020	426620	709190	415540	453370	493970	288990	375560	317370	0
ZPR1	0	11984	12092	0	2815.8	71866	5907.9	20947	0	0
GBAS	50278	56382	95793	56923	219300	322120	17244	89496	14989	0
CILP	1334400	2735500	2147600	2218300	3126600	1999100	1166500	687990	472250	644090
PDCD6	4738.1	143680	271780	81213	5145.6	320920	29219	154110	62066	0
ALOX12B	47082	292150	75836	16047	140840	82798	228410	47357	0	137730
TBCA	415170	475460	525010	643350	675170	572560	344110	614610	324020	0
ATP6V1G1	147840	278440	265610	217320	210940	195910	93647	129440	35350	0
VPS4B	4145.6	102030	114400	5247.6	49406	251620	12297	104970	30849	0
MPDU1	600060	286520	205340	498850	472550	344680	1152400	1258000	1018200	1149600
ENTPD5	37156	427980	268160	126160	118650	281650	141860	87059	19389	9418.2
BCAS1	177660	77194	125800	188150	158150	1729.2	92033	101790	192000	72105
AVIL	32675	1165.1	16448	120850	180800	10469	80816	28112	338700	0
H2AFY	150750	371320	353000	278930	179110	391120	104240	306660	146430	0
SH3BGRL	0	15491	37793	7510.7	0	66435	7124	13957	0	0
FLNB	1412600	1729900	1930900	1910900	1882100	1658300	683850	987760	1033800	516180
NCOR1	15487	64655	31754	30287	26915	36753	54294	35001	14321	13408
NDUFS6	200690	205590	313910	205440	259790	283570	337740	380840	294340	166440
PEX14	0	11296	10327	319080	0	43182	0	0	20872	0
TRIM3	69846	115800	115110	156450	109820	60513	35922	55078	16827	0
CS	1193800	1219700	2776300	3417400	4338400	3560300	3176500	3307800	2689800	2351300
SEC22B	1700300	506060	1192700	1588100	1661100	693510	883160	767830	860420	750520
PRPF40A	0	73809	71600	35005	34880	55053	0	37016	0	16648
GIGYF1	0	0	0	0	0	0	0	0	0	0
LRCH4	0	0	1491.4	96328	114230	7071.8	0	0	0	0
MTX2	7034.2	14500	0	2168.6	0	0	0	0	0	0
VPS26A	256750	281160	265330	236500	280400	267860	107930	226450	96628	0
NDUFB1	1046400	0	537470	1128500	1156800	313040	1028800	1186000	727640	462480
PMPCB	56793	25832	84344	228180	166130	108530	8725.7	139480	141880	102530
PSIP1	0	0	0	0	0	0	0	0	0	0
ERLIN1	276640	374610	396210	416210	342260	234990	270670	329550	230620	154040
GPC4	0	0	0	0	0	12133	0	0	0	0
NDUFS3	212640	616030	663360	189770	125140	656360	220430	732590	264540	127280
SRSF10;SRSF12	134500	132840	211160	110570	99014	97124	69087	28839	78245	0
ECI2	1826	223480	114780	24912	120320	191590	2730.9	36877	9861	0
BANF1	0	0	0	0	0	0	0	0	0	0
SF3B1	113210	132380	227480	153280	117050	116570	122320	209520	282390	31500
CSDE1	246920	107710	137210	236400	255610	163740	173100	268020	122320	93168
PRKRA	0	0	0	0	0	7847.8	0	0	0	0
NPM3	0	6616.5	17658	9251.4	0	14988	0	2032.4	0	0
LYPLA1	439280	335070	295500	278230	204620	386130	388680	260300	463210	187060
ERAL1	0	1894.9	0	0	0	0	0	0	0	0
CREG1	0	100280	0	0	0	10683	0	0	0	0
SERPINB7	0	172100	572.05	0	0	0	0	0	0	0
SNRNP200	269340	178290	220640	221150	158720	173060	159810	216120	169950	5275.6
TIPRL	0	74034	67803	0	0	12099	0	0	0	0
TOM1L1	0	39244	0	41981	27842	158700	0	0	0	0
NUP155	0	64637	97033	88743	100030	67637	0	71967	28051	0
RP2	0	687.27	3513.6	2329.8	0	1222.7	0	0	4036	0
SLC25A12	0	37613	19648	0	5828.2	17496	0	0	0	0
TCEA3	0	0	0	0	0	0	0	0	0	0
PALM	0	0	0	0	0	0	0	0	0	0
RNASEH2A	0	0	0	0	4571	0	0	0	0	0
UGT2B17;UGT2B15	353400	593190	1005200	503520	431250	1273500	327310	265420	638930	124850
EIF3G	371610	389100	68689	163000	139220	93679	64460	43391	73066	260630
EIF3J	0	5743.9	11366	11603	11758	20238	12514	0	11335	0
PSMD10	0	3144.6	1589.9	0	0	1464.6	0	0	0	0
AP1G2	30709	46765	37528	44245	37948	63113	0	40872	25517	10002
ZMPSTE24	96907	45042	73896	86726	84509	55565	84433	62192	97358	55460
IDH1	1424800	1322700	1272500	1438400	1348300	2173300	1083300	1211200	1254600	501600
GATB	0	19383	35954	54363	0	22318	35337	0	0	0
SCO1	0	80080	68240	0	0	70052	0	0	0	0
CYP7B1	0	0	0	0	0	0	0	0	0	0
ATRN	0	14932	7390.5	0	0	22857	0	9287.1	0	0
STAM2	0	0	0	0	0	0	0	0	0	0
ALDH1L1	0	0	0	0	0	0	0	0	0	0
DGAT1	17943	135010	82532	110800	103030	261790	0	52199	45570	0
SOAT2	0	2991.4	0	0	0	0	0	0	0	0
PAK3	0	0	0	0	0	0	0	0	0	0
ARL6IP5	155850	19997	19464	42924	42314	30748	0	44977	0	0
DYSF	0	0	0	0	0	0	0	0	0	0
BCAS2	0	319570	539530	478780	480150	274250	387980	412800	317230	8645.4
DCTN3	0	146920	0	0	0	59481	0	0	0	0
DNAJC8	215600	59768	82463	136630	14262	66634	108370	94946	100380	0
SMNDC1	0	18540	36193	170980	117720	33862	44820	123500	32619	0
ATP5H	961780	1298600	1107300	1145100	1212700	1362000	913380	1437500	819080	379360
FLOT1	0	2874.7	23987	13009	7415.6	3119	0	8335	0	0
ATP5L	679750	639280	399260	320460	298620	616060	591350	555300	388230	509760
CPD	0	18861	25589	22161	28310	4960.9	0	0	0	0
GLRX3	0	20773	15205	6167.6	0	10364	0	0	0	0
RSL1D1	6131.3	12721	12032	6161.3	0	18708	0	20480	30250	0
WFS1	59584	6788.4	20618	10820	7078.4	11606	7080.7	1135.6	0	0
CLPX	102640	20093	67872	72026	51644	65824	57197	26951	43846	31183
SCGN	0	0	0	0	0	0	0	0	0	0
SEC14L2	349730	347950	293630	299060	451550	309040	130360	151070	181990	263310
CIAO1	0	0	0	0	10354	12389	0	15466	0	0
DFFB	0	0	0	0	0	0	0	0	0	0
SRP72	0	100320	3634	87367	57454	107700	24698	54838	49054	0
DDAH1	1890700	990900	1809400	2656800	2730100	1782300	2641200	2638800	2628100	1429200
STK17B	0	0	0	0	0	0	0	0	0	0
MTA2	50023	76999	108140	136920	133480	89507	49724	59668	0	91889
ALDH1A2	30254	17424	7222	164590	40217	5338.6	0	26951	229900	34384
STK10	0	0	0	0	0	0	0	0	0	0
TPPP	0	0	0	0	0	0	0	0	0	0
NOL4;NOL4L	65349	74104	100650	47887	56733	35085	27087	58345	0	0
KBTBD11	115240	54307	61841	76180	19755	74690	0	47240	0	0
LTN1	0	0	0	0	0	0	0	0	0	0
TOMM70A	162780	131150	103080	149780	211780	134360	209800	286590	178660	72120
DDHD2	0	0	0	0	0	54727	0	0	0	0
MYO1D	1219800	561760	700300	904660	953720	777560	922920	1046700	909080	536590
SEC24D	112390	303850	509600	675540	651200	461420	173010	617540	815280	396490
UFL1	606520	337910	572220	435530	460720	170440	558340	347750	540600	121050
SORBS2	0	0	0	0	0	0	0	0	0	0
PHF14	0	0	0	0	0	0	0	0	0	0
UBXN7	0	0	7978.8	0	0	13248	0	12601	0	0
SUN1	92560	82455	35609	95217	89482	34044	73532	8964.3	63212	0
PROSC	0	94874	138980	38143	28921	64606	0	0	41124	0
ERLIN2	73758	84329	54647	93245	67188	30864	82892	48413	83423	0
PRPF6	129910	6655.8	88896	79506	61429	71298	89158	94706	61966	0
FRYL	0	42781	32169	0	0	56522	0	0	0	0
ENDOD1	78105	116500	107950	129830	105860	31545	5257.5	36382	0	0
GLS	229040	416480	302960	221390	205710	370170	96320	171360	101180	0
GLS	43792	0	51833	50287	25860	63203	33793	88439	35906	0
AP2A2	169930	1007100	630160	532650	25331	1650600	236790	307200	213500	0
SEC31A	580680	668860	807010	578770	776990	738550	613620	616610	657910	219720
HEXIM1	0	1154.4	0	6666.2	0	38693	0	0	0	0
TJP3	226600	55907	298270	456940	345670	77997	412070	287430	386080	406740
YIF1A	86564	48131	28732	42056	33148	0	27474	0	0	9695.4
SCAF4	0	6984.8	0	0	0	0	0	0	0	0
NDUFB6	818590	536590	513060	107380	711500	390830	700930	1233100	793350	572020
MFN2	0	61873	77364	71989	57065	72244	40228	50503	0	0
DUSP14	0	47427	92867	101210	0	13466	0	0	0	0
AKR7A3	5536800	5091700	5032800	3237700	4790200	5007400	2910800	3745300	2988200	2088600
NDUFB4	659840	761260	1229600	926040	1089300	976690	524830	867630	534670	183110
NDUFB8	147430	163840	127680	0	120200	161430	204860	431550	186340	0
SCEL	0	127100	0	0	20934	0	8353.7	0	35394	0
NDUFB2	0	608200	393940	658660	622240	151690	481820	483700	391980	200780
NDUFA7	206910	117770	99932	144890	154510	147040	206990	216360	275830	198690
RTN3	0	58442	74089	0	0	198580	5089.3	112160	0	0
LETM1	393190	319650	399340	391080	382710	256030	291580	306740	276000	60028
LETM1	0	0	0	0	0	0	0	0	0	0
ZRANB2	0	23910	49941	0	0	22882	0	0	0	0
SNX4	0	170370	175540	3007.9	219390	78436	140770	176700	0	0
LUC7L3	362000	159520	51634	24017	87228	4921.7	27765	0	15475	1017800
KIF4A	0	542.13	1238.1	0	0	0	0	0	0	0
SBF1	0	0	0	0	0	14352	0	34254	0	0
GOSR1	43913	105940	125610	118660	113270	70968	48853	134330	40107	0
VAPB	115750	226090	357480	154340	156700	307820	88078	193730	91757	7347.9
SNAPIN	92967	44124	67333	74793	66032	16252	0	63813	86686	0
NDUFA10	424210	515890	408740	449080	416310	258170	151720	404980	164010	65562
CELF2	0	0	0	0	0	0	0	0	0	0
PGLS	321520	444470	883980	510340	336740	600820	352320	497640	328910	122070
PAPSS2	21937	194010	244820	329230	130070	81707	0	19293	14875	0
ABCB11	0	0	0	0	0	0	0	0	0	0
SMC2	0	8499.8	38780	51239	2360	7435.4	0	33110	0	0
ATG7	7121.8	16390	3898.5	103440	47333	19811	29279	77877	34161	0
TACC2	0	0	4999.2	0	22879	0	0	0	0	0
TRIM16;TRIM16L	14577	0	0	0	0	7609.2	0	0	0	0
FARS2	0	46350	59791	7210.7	84297	78108	8379.5	0	0	0
LYPLA2	0	122640	181800	157560	331380	115020	167230	304960	184630	53429
IPO7	10145	19529	1389.5	1004.6	0	70160	0	27971	0	0
ARIH2	0	0	0	0	0	0	0	0	0	0
TNFAIP8	0	0	0	0	0	0	0	0	0	0
PGM3	899810	24279	7021.1	566960	107820	182610	182830	160330	192020	92192
MOCS3	25984	16807	26715	27291	20415	22153	18944	28574	0	0
AHSA1	37813	171570	250210	77488	77256	260440	222040	10079	240330	127850
PSMG1	6954.7	10126	4746.5	0	3206.2	30773	0	6650.2	0	0
FMNL1	0	238990	0	0	10643	2037.7	0	0	0	0
SGPL1	132420	27099	39065	34180	58429	117020	94262	76163	95180	74523
H6PD	0	29354	26293	62971	24150	86650	55210	58803	55754	0
SEC24A	204210	359380	367550	194540	184040	256910	54402	113520	70373	0
SEC24B	359000	2549.6	245060	374810	241350	141200	227440	390440	361770	317450
VNN1	800830	73120	225410	351520	65887	865880	362360	188710	561060	0
TDP2	390080	102770	352810	276260	209930	235810	253600	301530	193990	0
MPC2	0	24169	14190	0	0	0	0	0	0	0
ETHE1	518630	830360	528490	637720	697650	721260	375110	733660	389420	160510
ACSL3	58441	53299	62144	47997	37793	43909	48265	28827	46323	24860
POLR1A	0	0	0	0	0	0	0	0	0	0
STAMBP	0	41766	10125	0	0	12684	0	0	0	0
CDS2	0	4950.9	0	0	0	0	0	6485.6	0	0
FGFR1OP	0	0	0	0	0	0	0	0	0	0
RAB3D	114980	6061.1	35194	0	2694.5	45716	0	2285	99217	0
ESRRA;ESRRB	0	0	0	0	0	0	0	0	0	0
SNAP29	67278	18044	30407	19646	0	23580	0	15072	0	0
OXSR1	242740	34307	95462	233910	110570	207270	0	199960	179440	219610
HSPA4L	0	0	0	69642	0	0	0	0	0	0
PTBP3	156580	248040	231650	146280	142260	171320	141480	105500	131940	40660
LSM8	69005	20853	37318	0	0	0	0	0	0	0
AP2A1	219400	67945	95374	154250	208060	141160	34072	74336	109950	5830.3
WIZ	0	0	15598	0	0	0	0	0	0	0
DDX58	0	34574	22653	0	0	0	0	0	0	0
STAU1	166640	42625	211650	199350	383300	182170	50740	136290	72367	0
TTC4	1907	0	7135.8	0	99339	16110	0	19224	0	18936
SDPR	0	0	0	0	0	0	0	0	0	0
BAG2	0	0	0	0	0	0	0	0	0	0
MAP4K4	0	0	0	0	0	0	0	0	0	0
MLYCD	14228	113180	85450	76615	71476	54323	0	47899	0	0
CRYZL1	0	22948	0	38991	0	9369.1	0	0	0	0
AIFM1	990390	1036600	1147400	1484700	1537300	705100	1336700	1726700	1385500	705310
EML2	2127	42857	98297	81102	56733	78681	61110	64015	55449	33291
NUDT14	0	0	0	8942.7	0	0	0	0	0	0
BPNT1	237470	169890	169290	208480	205160	205910	121520	183880	174500	27341
DDAH2	292320	185320	229810	183790	181970	129990	303010	194530	281950	507240
LY6G6C	0	224410	0	0	0	0	0	0	0	0
ABHD16A	0	81712	75129	62427	67549	64073	29446	315130	0	0
TXNDC12	0	58611	0	42568	19140	90939	0	0	0	0
SYF2	0	19412	24763	17002	0	8803.5	0	0	0	0
AGR2	2266800	5167500	4334000	3256000	3837300	7948300	6617300	7687100	4917700	2241200
NDUFB10	362350	265860	359890	340840	372200	320880	402540	414400	497260	204380
CLPTM1	0	49998	42309	10303	3309.1	112110	7988	0	0	0
TOMM40	19273	67770	101870	115660	81012	122970	118370	40242	60855	0
PEX11B	78093	73123	97963	75570	74789	142710	126760	131120	83646	52381
PAK4	0	21181	31490	62399	51018	23647	0	0	0	0
ACTL6A	10687	71168	33542	46317	38320	46201	0	37938	43207	0
MT-CYB	0	23304	6402.6	0	0	81069	0	0	0	0
CYB5A	6459.1	896670	1351400	521470	355060	1048100	156670	285670	237720	16201
ADH1B	0	20937	39427	33224	0	113190	0	31412	0	0
ADH1C	589600	848390	464720	640710	651560	1558800	946710	917260	1122700	451990
LDHA	10785000	9061700	10669000	10337000	8042300	9661500	6092900	8528600	7713200	5023100
ALDH1A1	2910700	8347900	8210100	6013600	4839200	12698000	4389700	5781100	4469500	2233300
GLUD1;GLUD2	802150	990220	701780	722100	690980	666730	426710	567620	490370	193730
CYB5R3	192860	477470	340570	416640	941030	643280	0	273940	283530	178140
GSR	512080	510980	433110	470280	666890	379960	377400	450030	422740	307850
MT-CO2	724110	2749600	1738600	1280600	1055200	2667500	735830	1262600	1100300	309560
MT-CO3	64539	278720	437120	206660	124690	109770	481330	79221	117040	0
SOD1	68214	78312	76969	112210	67263	115360	113200	19271	158600	0
CP	0	32889	35169	17154	36094	11068	0	0	0	0
OTC	3225800	1855900	2307200	2949300	2747900	1287900	1818100	2298500	1601900	1154300
F13A1	0	0	0	0	0	0	0	0	0	0
PNP	314820	637780	376440	138400	173790	585570	130770	180090	148460	101170
HPRT1	88068	40972	22915	24321	27139	77395	0	28594	0	0
GOT2	1161900	798610	762660	1455700	1429200	907590	743790	1094100	824680	1163100
EGFR	9220.3	13896	11152	0	0	5080.5	0	4956	0	0
PGK1	872960	1530100	1445900	1230000	1345500	1371100	608330	1140400	905770	446710
AK1	434600	163840	191950	140140	120600	96413	167610	180510	95355	0
F2	0	1722.9	10394	10813	0	0	0	0	0	0
HP	0	167230	132690	216700	239970	115600	0	0	0	0
CFD	0	0	0	0	0	0	0	0	0	0
PLG	0	20905	51652	23629	23943	62781	0	16552	0	0
F12	0	0	0	0	0	0	0	0	0	0
CFB	4841.5	18467	71630	0	0	16532	0	5465.9	0	0
ADA	1453400	1185700	1492600	1381900	1352000	986840	1014400	1064800	925340	470060
MT-ATP6	73718	273520	31789	267200	240630	458720	101080	245430	84229	0
CA1	14520	27900	160150	0	70648	4298.1	0	0	0	0
CA2	3138900	2828400	2574200	3765100	3679800	1744200	2876200	3748800	3154500	1445100
ASS1	86681	86066	174120	259670	128080	48615	0	49753	30161	15239
OAS1	0	107740	0	0	0	0	0	0	0	0
SERPINC1	0	20984	84992	53677	65712	37064	0	0	0	0
SERPINA1	183550	216550	234680	77372	131140	239050	58406	107730	100340	67657
SERPINA3	34029	36395	42211	26245	135920	22036	0	0	0	0
AGT	0	0	0	0	0	0	0	0	0	0
A2M	358920	75538	250930	268680	273880	54278	103870	149330	129280	3149.4
C3	381790	203900	381490	428210	269340	220680	137110	148110	266790	43107
CST3	31029	184380	85045	60364	32942	89142	0	27699	0	0
CST1;CST4	0	237050	14506	0	40592	50364	0	0	0	0
CSTA	0	2292800	103690	165300	906050	197600	71855	196320	193290	1686400
NRAS	0	21304	18624	0	0	41534	0	0	0	0
KRAS	179980	43979	121440	245210	309680	39396	187560	230450	147360	0
LDLR	85553	27173	83850	21629	62043	39538	44669	40634	67802	36323
GCG	0	0	0	0	0	0	0	0	0	0
GAST	0	0	0	0	0	0	49590	0	0	0
IGJ	420220	387120	160420	220680	292480	442480	513200	917630	866360	809520
	0	0	0	0	0	0	0	0	0	0
	29608	113710	121110	110970	126850	21603	114930	40005	189410	61218
IGKV3D-15	0	42202	145050	296600	294060	44349	95564	152740	144180	82801
	0	7703.1	30781	0	23384	0	0	0	10646	0
CD8A	9192.8	0	0	0	0	0	0	0	0	0
IGHV3-23	0	15118	45679	112760	91598	47832	94147	94483	117980	0
IGHV3-21;IGHV3-20	156910	4498.7	42029	36540	201020	50697	24677	80142	236880	96830
PIGR	671870	599610	206200	511600	378970	1974100	1543300	1486400	1498500	894580
IGKC	0	31246	0	0	0	0	0	0	0	0
IGHG2	0	161450	75661	213550	256510	26712	50783	15798	152250	0
IGHG3	170160	426280	974460	807630	985740	425410	176110	400990	409940	180430
IGHG4	0	31642	0	0	0	0	0	0	0	0
IGHM	95436	151380	123310	23410	31665	126220	66216	79307	4415.5	0
IGHA1	780780	1066400	439680	739740	952640	1811100	1232500	1634700	1502900	1009100
HLA-B	55328	72424	201220	125260	97440	102430	0	57686	35101	0
HLA-DRA	0	1953200	510740	330280	113140	433930	0	173800	0	1248600
HLA-DQA1	0	0	0	0	0	0	0	0	0	0
HLA-DRB1	20508	781900	679880	94536	5260.4	640000	144790	336660	0	60621
HBD	2102700	339300	761300	164980	257640	262270	66914	86919	184760	0
COL1A1	16638	30859	21913	14930	9180.9	149590	39491	7095.7	20470	0
COL4A1	224470	171980	226610	99081	90493	640380	151660	108230	186510	0
LMNA	4056800	2601500	4586400	4942600	3728600	3405200	2921900	3367600	3696900	1846400
LMNA	0	0	0	0	0	0	0	0	0	0
SPTA1	0	0	0	0	0	0	0	0	0	0
APOA1	55315	284740	392020	155710	314420	478210	254470	221630	426390	172320
APOC3	549850	27874	795070	827250	766530	471120	192810	442350	253020	64842
FGA	103790	47539	234200	359000	324080	128080	43339	71234	46271	0
FGB	17222	8898	249380	139940	0	40108	0	0	20707	0
FGG	226310	306000	532460	398730	521780	400050	13248	102000	225500	132350
SLC4A1	0	39108	138610	1698.2	0	6500	0	13011	0	0
APCS	26526	25626	77585	0	0	28497	26177	0	20441	0
C1QB	0	0	83048	0	0	25233	45907	0	0	0
C1QC	0	80018	145000	9706	0	145610	39840	62143	38217	0
FN1	20988	11366	115330	28793	94919	85252	2190.8	8749.5	0	0
RBP4	0	17760	15696	26744	22618	11611	0	0	0	0
AMBP	0	5575.1	0	43083	54287	0	0	0	0	0
ORM1;ORM2	0	76804	6995.8	0	0	94281	0	0	0	0
AHSG	0	22623	150990	1837.5	0	24004	0	0	0	0
TTR	0	122680	121170	0	0	75020	0	0	0	0
GC	0	203650	132070	21301	5593.9	20514	0	113930	39811	0
TFRC	549880	154790	93318	364370	375530	178080	352120	503910	307680	99899
TF	328450	453160	279120	312130	336410	295840	205080	360120	281160	30262
LTF	0	5063900	11283	9924.1	116580	581890	75264	285760	91196	0
HPX	0	59026	100290	63791	42877	48918	0	0	0	0
FTL	12549	121020	681600	21563	0	529900	74672	57565	61621	0
FTH1	189070	25012	344020	62160	0	709630	276570	245960	115130	61682
STATH	0	247850	0	0	0	0	0	0	0	0
MT-ND1	0	46693	35064	0	0	10816	0	0	0	0
MT-ND4	129930	86377	78238	299700	90139	184470	0	3983	0	0
MT-ND5	0	84087	57799	103430	0	105810	0	0	0	0
MT-ND6	0	15326	9613.1	6804.4	0	8325.5	0	0	0	0
MT-ATP8	12385	22145	4608.2	23707	641160	550960	469590	5706.5	3292.2	67282
SLPI	0	136800	0	0	2853.6	17483	0	0	0	0
C4BPA	0	0	88914	0	0	0	0	0	0	0
VTN	0	72376	153930	0	0	0	0	0	0	0
CAT	4305500	3098300	3233300	2834800	2868500	3304600	3566200	2323800	3087400	2468700
GBA	0	57410	20227	19233	31579	67703	0	0	0	0
FUCA1	0	84089	47441	43214	45698	95969	0	0	0	0
ALDOA	1259100	893140	1340700	1210000	987100	1439700	1166000	1463700	1600600	1099800
CSTB	0	267230	433160	48681	104640	655300	461250	440180	262990	0
ANXA1	69319	742870	139680	100550	82802	1513700	31620	53225	133610	1284100
APOB	182680	100910	177200	188350	234400	283620	27725	79178	20611	126140
NR3C1	0	14786	0	0	0	11971	0	0	0	0
SOD2	298980	189800	341670	338300	292360	379050	166460	230950	186170	73399
OAT	3116200	5326000	3117600	2002000	1346900	4398800	1671700	1561900	1452100	499310
HRG	0	0	7985.3	0	0	0	0	0	0	0
THY1	0	0	0	0	0	0	0	0	0	0
A1BG	0	14707	62118	0	0	19283	0	0	0	0
CD74	100400	160930	101630	127710	92239	258160	46442	73344	0	7065.7
KRT6B	0	14691000	74859	23877	1528300	859380	296790	95263	654270	67753
KRT1	9769700	211720000	19548000	11381000	43450000	35593000	33286000	14508000	13278000	78580000
VWF	0	563250	0	0	186630	91338	0	0	0	0
SEMG1	13465	9174.7	22727	9333.1	13295	7803	8985.7	7491.7	9297.4	13635
TUBB4A	0	0	0	0	0	0	0	0	0	0
GAPDH	9602800	19780000	13264000	14244000	11837000	13820000	12373000	15420000	12959000	12729000
ASL	554760	276180	212940	378430	383430	244650	77841	728560	382420	359690
HLA-A	844540	669330	1354700	996770	696900	1345200	386690	701940	474610	289890
HLA-DPB1	0	38258	0	0	0	0	0	6831.9	0	0
ERBB2	0	19965	38262	22876	13741	20043	0	0	0	0
CAPNS1	41836	222070	258210	126400	121080	171390	51016	58596	22745	20635
HSPB1	2939800	1306700	2001900	3586700	3177700	1071900	540270	1584000	1250200	469970
CYP1A1	6779.1	16399	38412	23750	5469.5	1017.4	21036	1077.1	0	0
RPN1	804220	815390	895880	717130	531490	1276900	702520	907500	528100	695710
RPN2	144090	509060	228680	117370	51378	215800	18347	39320	98733	54591
GNAI2	395840	403360	431880	333580	310130	279750	182740	293110	143030	0
HIST1H2AC;HIST3H2A;HIST1H2AB	0	2617700	2035000	1075600	412510	1729000	0	1171100	485040	193390
ATP1A1	6967400	7625300	8807600	9373700	9398100	8791200	4500100	7772300	4942200	2839500
ATP1B1	3040900	3145900	3594900	2991200	1807400	4526200	1612000	2018000	2086200	655480
CHGB	0	140560	104140	100260	0	5606.4	387100	150000	0	0
ALDOB	13652000	11213000	13582000	14457000	13060000	10960000	8849000	10055000	11975000	8260300
APP	0	4877	3913.2	0	0	5655.5	0	0	0	0
ARG1	265570	2281500	259690	347700	846240	594970	1224800	432650	298830	2694700
APOD	42438	134590	14434	18312	34128	18232	17552	32242	25889	379500
ALDH2	1801800	2342200	2151000	2571400	2510900	1892000	1415100	2078700	1730200	1159200
S100A8	0	223390	5731.3	0	450140	335170	0	0	175540	289480
HMGN1	122140	136360	191920	133310	97176	275720	128850	94639	165450	102790
SERPINB2	0	241320	10475	0	19541	7351.8	0	0	0	0
SLC25A5	1727500	2436800	2124800	2219700	2180700	2827200	1721500	2199900	2221300	1032400
SERPING1	0	0	0	0	0	0	0	0	0	0
ISG15	101320	51186	139690	114750	86192	128900	35113	44198	87014	0
LGALS2	0	0	0	0	0	0	0	0	0	0
MPO	0	0	12424	0	22112	13913	0	0	0	0
PCCA	335700	585530	489220	305210	364480	285470	311730	142010	358670	1434800
PCCB	214740	222210	155720	254650	296150	168870	133490	255460	160640	45468
ALPL	0	0	0	0	0	0	0	0	0	0
ALPP	0	0	0	0	0	0	0	0	0	0
EIF2S1	601750	233630	562760	577670	451430	519920	479790	630050	561460	396050
HMGN3;HMGN2	128800	0	133800	199250	126640	112780	219270	419240	272260	477180
ICAM1	0	0	22881	0	0	18824	0	7194.2	0	0
RPLP1	59930	993420	687460	248120	161250	644050	0	541200	0	0
RPLP2	0	155960	106700	47958	58931	336700	53909	163680	0	0
RPLP0;RPLP0P6	424390	753080	602640	323510	284470	715670	452450	469760	534320	395870
SCG5	0	0	0	0	0	0	0	0	0	0
REG1A	695350	36662	0	893.63	346050	81082	749870	1042400	245700	0
SSB	0	126070	103520	31270	0	73700	5741.7	0	0	0
SERPIND1	0	0	0	0	0	0	0	0	0	0
ITGB1	74471	48272	137220	173070	202500	69877	130730	187490	140530	0
KRT18	14815000	12390000	13298000	13525000	11290000	11898000	11925000	13198000	13077000	9253800
MYL1;MYL3	0	0	19787	0	0	100460	0	2403.2	0	0
UROD	0	0	0	84033	82969	0	66699	87562	77514	0
LCK	0	0	0	2443.9	0	0	0	0	0	0
GLA	0	154360	66436	0	0	100910	0	59851	0	0
CCK	737640	642820	235990	1183500	873060	332500	1270900	717210	1138600	489710
GSN	0	109150	76379	0	0	63127	0	0	0	0
GSN	266190	905220	634720	470830	407450	607970	249450	431130	315450	147820
PTMA	284280	77939	426500	331600	300120	311520	470730	867880	734520	634960
CDK1	0	0	0	0	16980	23263	0	0	0	0
ATP5B	6696000	8725800	10656000	8561100	7875200	7213100	3349800	5368500	3224500	2070900
C2	0	0	0	0	0	0	0	0	0	0
S100A9	13114	593870	92733	42087	465980	1513300	66928	63211	65590	210260
S100A6	319970	423470	639600	656480	522960	164330	90596	307310	226310	101090
APOA4	7058900	6024500	7339800	6576100	6431200	6644100	2975600	3577900	4238000	2117800
EIF4E	9422	6252.2	79652	0	11411	143910	0	16805	13916	0
ENO1	1286000	3147700	2435000	1728300	1492400	3003800	2044700	1871700	2149300	1233800
PYGL;PYGM	0	0	0	0	0	0	0	0	0	0
GPI	2309100	2983600	2457600	2481800	2866300	3520100	2254100	2148000	2813300	2075600
NPM1	576230	580250	474970	496670	399370	468640	700310	771690	1271400	678810
NPM1	78067	0	6441.2	57929	0	0	0	89059	0	0
TPM3	0	0	0	597670	692120	0	0	635870	583020	410880
TPM3	4479700	5670300	5405900	3721600	3362600	4428800	2252100	2903000	2284100	1236500
ITGAV	90657	24261	43988	0	0	14678	34184	0	35299	0
HEXA	0	96201	75066	13176	26024	85869	0	29653	0	0
EPHX1	1179600	1147700	885400	633520	630570	1709200	576100	471300	608050	41846
DBI	1003900	2055500	3123300	1486200	1505000	3132500	733880	1102900	676140	473410
FABP1	10305000	27034000	14596000	18757000	20607000	19541000	8562000	16560000	7622400	5126500
LDHB	130490	94663	110450	101240	64835	204510	79835	85522	36449	0
GPX1	30571	27808	72589	134330	50027	40684	0	0	48176	0
P4HB	5001300	5971500	5634200	4559400	4351900	6426100	2904200	3912000	3290300	2217800
H1F0	754580	418000	1069900	1139700	1319900	878690	1173400	1531300	1688100	1075100
CTSD	394820	1553500	944930	747200	816480	677970	206150	313050	159080	121430
ANXA2;ANXA2P2	3706800	7152400	3976100	3918900	4368800	5375400	2094000	2402100	2577400	2877400
CAPN1	374370	565780	441380	490510	311040	655760	341550	296750	281380	85675
TUBB	2153700	3075000	2949900	3013500	2439600	3715400	1986100	3267200	1393100	982710
IVL	0	171050	14441	15404	51745	130670	19072	4406.7	8693.5	85902
PRSS2;PRSS3P2	0	0	5588.9	5971.2	0	0	0	86565	0	0
DCN	0	8009	3107.6	0	0	456.96	0	0	0	0
PSAP	1762.3	8323.6	25722	14308	30725	181730	0	0	0	0
HEXB	12682	101840	53942	52069	204180	144760	34885	40206	4313.4	0
CTSL	0	24006	0	77478	35998	14792	0	26842	0	0
PFN1	881380	1706700	1741200	1178500	1609900	2536100	951170	1158300	987260	432360
BPGM	0	0	0	0	0	0	0	0	0	0
APRT	748480	622360	415930	519760	406820	338120	380030	612120	491530	331230
EPRS	199860	265890	255640	174610	190830	217610	135970	268450	135360	0
CTSB	151860	405400	347750	293050	75315	303160	50601	84091	93301	0
HSP90AA1	2497900	1768900	2612200	1911400	1915400	5286700	1872000	2538700	2249400	924260
GALT	461540	203800	576550	470700	3353.1	59930	229060	211330	675790	135540
HNRNPC	527710	2593900	1701200	2214800	1028300	3531200	1575800	2485900	1392300	3189500
UQCRH	589380	458190	118570	756910	642510	130780	861700	976260	1016500	353850
LAMB1	0	19628	47086	0	0	87510	0	0	0	0
YES1	2183.5	103760	0	0	0	0	0	0	0	0
LYN	246390	79109	166610	189730	182750	247330	174650	273820	210120	133730
TPM2	0	0	0	0	0	0	0	0	0	0
FH	1337300	961810	971950	834490	1077800	767210	791310	1082100	738110	380710
COL1A2	0	33092	58811	0	0	434230	294140	10494	66760	0
ANXA6	26783	161560	101740	46536	27366	93217	7151.4	50200	11972	0
RHOC	0	263390	151710	247730	337170	215660	87969	164620	89037	0
ABCB1	203570	82972	122150	183130	200440	54419	66608	89261	0	0
SLC3A2	313020	558040	494730	472340	420160	430680	216910	266760	237310	89656
NR3C2	0	241180	97529	0	181340	82002	213520	131810	82831	0
GUSB	0	56155	57090	68940	73762	65199	49364	94701	48032	0
PFKM	0	15275	13010	0	0	18664	0	0	0	0
HSP90AB1	1475200	779280	1240000	1104600	940200	1891300	1033300	1239500	952300	557200
SRPR	140420	73711	61044	22116	94857	74413	12052	135640	10258	0
ASNS	0	0	0	0	0	0	0	0	0	0
MMP2	0	0	0	0	0	0	0	0	0	0
GSTA1	1728700	3484300	5501900	3509400	2810200	5487200	8091800	5539500	7389300	4434900
CTSG	0	16343	0	0	0	0	0	0	0	0
ADH4	1083700	965290	504760	395920	388100	940140	481690	492830	209750	268220
MME	510130	371660	292790	799160	522800	887610	402540	622930	686770	746880
PDHA1	318990	202220	231900	335180	247080	205380	306690	138730	364990	226020
CD14	0	0	0	0	0	0	0	0	0	0
COL4A2	287390	52305	250490	154750	142330	66805	174480	133350	161420	0
CYC1	0	343830	251550	105260	0	233150	108200	105880	120250	0
PTPRC	0	44202	49032	0	12408	38027	0	0	0	0
SNRPB2	0	34355	71068	80620	64098	58012	0	123820	0	0
CFH	389740	26181	99634	88697	76350	72273	300810	120800	305000	200260
SNRNP70	325500	118410	219950	359570	179110	170680	376030	268360	298960	72440
ITGA5	0	0	0	0	0	0	0	0	0	0
VIM	1863200	1100900	1820700	895260	799750	1689200	1213800	1158400	876420	329690
CYP3A4;CYP3A7	1076100	1660400	1488200	1346300	927250	2180000	1159100	1388200	1441300	805050
RPS17	41233	29650	103280	137060	98448	206700	360670	550220	446930	116360
KRT19	0	74445	0	0	0	0	0	0	0	0
GNAI3	36167	112540	116420	58885	62229	0	0	0	37410	0
ANXA5	215700	283220	477780	412570	349800	447000	99086	220410	141710	41600
RPSA	973000	1788700	1453300	1752300	1296700	1849000	951780	1875200	808080	883090
MRPL3	0	8168	6340.3	31329	19575	3672.4	26734	46116	24774	0
SNRPA	31280	52265	174090	119610	121590	90868	108760	118920	132150	54494
ENO2	1162500	0	2216100	0	0	0	0	0	0	300720
ACAA1	1110800	3866900	2457300	2611800	1569800	1754400	628010	1466500	852220	669550
SRP19	69293	16145	40477	3116.6	48390	70727	0	35474	71084	0
GSTA2	8779.1	83594	193210	471390	563180	213350	381030	119100	563860	113660
GSTP1	705110	1437400	914310	684330	661060	1907100	706530	1252600	523390	323820
SNRPC	0	0	0	0	0	12541	0	0	0	0
MMP10	0	0	0	0	0	0	0	0	0	0
VIL1	10349000	5888500	10676000	10701000	9421600	7326900	5024700	5870000	5712200	3949300
LGALS1	0	0	13891	0	75292	118390	0	0	0	0
QDPR	1866700	747800	600310	694320	2114600	289510	1016000	1061000	1318900	1225400
HMGB1;HMGB1P1	215500	179310	58582	237500	58439	615610	303280	247790	341040	176810
RBP1	0	12695	18571	6015.1	0	20951	0	0	0	0
FBP1	3922300	5381600	4308000	3547100	3650000	4696400	2147000	2952300	2102400	1292300
GNAO1	0	0	0	0	0	0	0	0	0	0
GSTM1	0	0	0	267980	0	0	0	0	210180	0
TPM1	11810	75301	91360	15611	7342	58439	38373	22296	20628	0
TPM1	4369300	2481700	2046200	2852800	2034400	1102400	1780000	1840200	2126000	1691700
TPM1	0	0	0	0	0	0	0	0	0	0
CLTA	16658	80345	237180	154520	124340	176680	58937	170080	36633	0
CLTB	325640	270810	312380	249770	252980	225900	126060	194300	166130	56302
ANXA4	7747800	7390400	8122900	7146000	7067600	7258300	4827800	6164600	5184000	3339500
ANXA4	0	0	0	0	0	0	0	0	0	0
CNP	0	0	0	0	0	0	0	0	0	0
HMOX1	1141900	635410	939480	787470	831950	383690	436930	568530	450120	245110
DLD	1394200	802730	755320	1316500	950100	746020	1236300	804200	1169900	1115100
HNRNPA1;HNRNPA1L2	854560	1526600	2256900	2342400	1898700	2987500	3279300	2926100	3085700	2140800
SNRPA1	23878	21426	22105	21368	19018	31647	35322	198560	72494	46867
COX6C	3547200	962880	1580700	2424800	1156100	1024300	1585500	1853500	1488600	1675000
GIP	0	25361	16858	18810	0	0	0	0	0	0
SCT	13863	89734	82110	29086	9059.1	831.5	507520	406240	0	0
LCT	91202	151710	814960	1297900	1242300	1793200	51130	72781	1064700	641070
C1S	0	0	0	0	2184.3	982.31	0	0	0	0
PARP1	129690	101390	111560	94135	101150	107010	133340	257940	228470	15584
ALOX5	0	0	0	0	0	0	0	0	0	0
ALPI	437700	593690	730280	1127100	781020	770750	521390	549930	719790	510080
LTA4H	319840	425670	556370	546780	480440	452010	270470	499510	362230	0
ALDOC	76004	47377	195960	168320	122540	126460	0	37499	39624	0
C4A;C4B	0	39512	87140	38685	64646	38390	0	15992	0	0
H2AFV;H2AFZ	0	727730	302230	114790	195500	1004900	250480	370630	228000	147030
HIST1H2AJ;HIST1H2AH;HIST1H2AD;HIST1H2AG;H2AFJ	7335200	24039000	21529000	13074000	6937400	23450000	7068800	9540900	7541400	5762100
CISD3	50490	138590	74577	103560	66657	54517	189350	218900	146300	0
SULT1A4;SULT1A3	272670	1826000	1274300	1621500	482400	2207900	935820	1609100	1046500	881350
HSPA1A;HSPA1B	457310	1027200	725670	361690	259890	850180	454640	743140	223630	46155
IGHA2	215670	85025	16642	0	32582	105230	205380	311330	230100	187770
IGHG1	204470	822920	432110	544360	277570	315720	29870	104500	228860	101180
	199850	281430	216490	192090	248680	578920	34989	165210	230080	0
IGLC6	90831	93567	64329	438020	339400	75700	391840	331690	393370	256560
	387290	1100500	622900	224150	244260	1827500	294590	482500	225660	156510
	27980	0	20074	0	0	23369	0	33102	28979	0
	0	39573	0	0	0	37996	0	0	0	0
	0	0	0	0	0	0	0	0	0	0
FDX1	290540	165120	125510	388960	503880	136590	0	281890	236020	267490
GZMB	856.79	999.88	6514.5	0	0	0	0	16956	0	0
RNASE2	0	0	0	7728.7	0	0	0	0	0	0
TROVE2	0	72063	26352	19444	0	94169	0	83781	0	0
GAA	317920	114270	181880	81207	16662	88026	132750	89799	56632	55368
RRAS	0	56278	43202	0	0	16865	0	0	0	0
HLA-C	440120	119470	554980	486480	795870	180980	231830	450770	399500	317160
ARAF;RAF1	0	72394	28694	48491	38478	44201	0	26003	0	0
HIST1H1E;HIST1H1A	3714400	3990700	6290800	6594500	4732100	4194600	10719000	12945000	10456000	6654300
BCL2	0	0	0	0	0	0	0	0	0	0
DLAT	0	84359	69536	24992	35975	61236	0	22779	0	0
PTPRF	0	32011	99799	54142	38665	11372	0	0	0	0
TXN	195490	869030	339620	248790	301210	1014500	361160	381980	289220	319370
COX5B	623250	2174600	3241000	1680500	1673500	1823300	993960	1359300	798600	328150
CTSA	0	98696	32074	10223	0	71711	3426.2	0	0	0
MGST1	0	26537	15413	15750	22222	50718	0	13122	8617.3	0
PRKAR1A	303910	100360	188020	302100	309390	87492	206630	147720	250370	143110
CHGA	6045.6	2734.7	9581	5287.8	2447.9	11137	177830	193460	18427	0
ALPPL2	0	0	0	0	0	0	0	0	0	0
ESD	46793	464720	368050	333320	599100	314990	863540	612800	989710	717610
HSPD1	4029800	4115300	3199100	3753400	3237900	2666600	3149000	3467700	2676300	2003000
CLU	132870	71582	95300	115160	119090	22334	0	29817	0	0
HAPLN1	0	0	0	0	0	0	0	0	0	0
HSPA5	1830600	2585200	2565400	2550000	2604800	2884400	1534700	2279900	1617400	1113200
LAMC1	4523	67448	18867	12655	5171.9	105740	0	0	19472	0
ACP2	22950	137890	90033	125410	78163	136620	18256	15880	20403	0
HSPA8	3374000	3882100	4752400	3925100	3699100	5000100	2821100	4274300	3123600	2347900
SLC2A1	35186	59131	147220	94259	47507	12529	0	0	0	0
SLC2A2	86741	130680	146020	275210	341500	262590	208040	436290	87072	0
EPB41	188840	5754.7	333300	83743	149900	27534	3739.3	190620	341370	0
UMPS	3233.1	60563	40014	76983	31068	80830	33450	78879	0	0
PDHB	768330	400450	505960	786110	689420	594260	259510	590180	483430	160930
DBT	0	85965	20130	0	0	11442	0	0	0	0
ITGAM	0	0	0	0	0	0	0	0	0	0
PYGB	185840	122550	164610	247050	202430	64535	71262	62771	58930	0
PYGM	0	0	0	0	0	0	0	0	0	0
RALA	0	95380	97311	54614	59038	82898	0	19320	0	0
RALB	0	143330	287230	0	0	210730	0	97166	0	0
NAT2	0	17471	0	11855	0	35705	0	0	0	0
SPTB	205460	0	38054	0	7371.4	0	0	0	6188.8	0
LAMP1	134110	80451	136070	138340	173070	146640	99030	222260	142480	1422800
ACADM	1366100	1382100	1716200	2411000	2208700	1507300	842110	951180	1330900	632560
TOP1	6737.9	61511	54178	51161	71516	99111	67213	119930	68084	29632
TOP2A	0	0	0	0	0	0	0	0	0	0
G6PD	154100	101160	99258	160030	196470	147780	127080	196060	91641	35477
UBL4A	221850	13747	71046	126940	0	49380	63731	107820	139850	24085
PC	544980	304850	462050	489170	422050	201550	152840	160210	167190	0
DMD	0	0	0	0	170280	0	0	0	0	0
MTHFD1	189800	229420	259820	222630	143390	337060	353040	410170	358970	55446
EPX	16817	21570	7699.2	316140	447980	86828	0	20985	10885	0
CYP2C9	0	180630	194590	127560	59233	69503	60741	66202	0	0
IGF2R	0	28387	36765	0	0	20992	0	0	0	0
ADH5	89381	128130	175730	181150	79164	242180	94028	207200	196190	0
PRPS2	24109	43252	70481	62663	47859	89230	76403	83629	58074	0
PABPC1	471890	384680	399890	339120	443770	704790	287430	556050	320930	126130
PCNA	52521	0	108300	140610	151410	31124	14298	227840	34469	0
KRT3	0	124440	37225	0	12591	80864	164850	5421.6	0	322710
COX6A1	0	0	0	0	0	0	0	0	0	0
HARS	54105	157750	108850	44451	70810	196080	32611	60184	17372	0
FABP2	5179400	11729000	13038000	8491000	6073200	10497000	2974500	3757900	5368300	1751700
COL6A1	262280	607510	506170	216340	187820	1069900	361630	250440	328450	41799
COL6A2	113630	371730	466550	315690	166590	518020	326450	184370	333220	135860
COL6A3	577460	727750	710310	448040	357530	1214200	445110	430160	409040	88149
COL6A3	84442	70734	97981	35499	17158	216510	45020	32005	69897	0
SLC25A4	22303	64631	43256	142040	95958	181960	0	82217	119960	0
SLC25A6	343300	32985	112180	158050	256000	96970	127750	230320	225650	127100
IMPDH2	9153	19569	6619.6	23926	33543	43091	25979	18061	16627	34126
TPR	280630	140960	174630	184830	168850	140650	154930	150610	163630	92590
PIP	0	883270	96477	66843	136490	629650	42784	84022	22459	0
CKB	0	0	0	0	17055	0	0	0	0	0
ANXA3	2887.8	27435	58830	25834	29479	0	0	0	0	0
CKMT1A	521660	2580300	1997700	1608300	767400	1523500	952830	1237600	691350	258300
GZMA	195260	453250	441040	275750	460340	210730	199460	133470	267630	0
BCKDHA	4667.1	291480	33830	6645.7	37351	7399.8	0	0	0	0
RNASE3	457850	36541	0	127220	61968	86661	0	73574	0	0
ACTN1	17905	68706	105540	31190	53046	81246	23274	36486	50788	0
ACE	50164	70815	198670	308590	171440	225700	74478	245510	255190	77205
CDH1	853910	265820	563510	657040	696590	462110	381160	467300	531070	286010
MLN	110750	16055	59757	11111	75838	98004	0	0	0	0
SRC	1034000	325860	515270	818410	1134500	363790	450560	795740	520410	390830
PEPD	803730	1071000	1425700	779980	813210	1486100	481200	471830	563580	1176800
XRCC6	12043	586640	678510	310230	215710	764120	126690	339640	157420	26910
XRCC5	207230	323080	330880	151860	156810	645390	166740	202010	147310	2890.2
COX4I1	625560	731650	936850	1004700	962560	889380	1192300	1122800	1008100	607030
IFI30	97755	231370	25237	116220	116380	271020	215770	57467	131880	253440
LAMP2	0	0	0	0	0	0	0	0	0	0
RNH1	351400	259170	293810	389400	534270	447950	257590	343060	291680	210150
CYBA	0	0	0	0	0	0	0	0	0	0
SCG2	85405	96681	76837	206500	78958	66650	293180	194330	150840	0
NCAM1	0	0	0	0	0	0	0	0	0	0
VCAN	0	0	0	0	0	0	0	0	0	0
ATP1A3	236660	137760	206570	220980	210680	121300	117820	174680	115710	0
EEF2	1180400	2464500	1429100	1209400	1088400	1718600	1127700	1490600	1071100	764880
PDIA4	1248000	684920	882280	783520	707520	1030300	1142800	1080200	933710	585340
C6	549560	214700	0	240580	18983	0	0	0	0	0
ACP5	0	0	0	0	0	0	0	0	0	0
CEACAM1	0	58347	11314	0	0	36489	0	0	0	0
TPT1	89996	74387	104380	153090	161290	205770	11839	31753	27658	96692
ALAD	122440	37612	97479	102180	152070	27613	82024	106840	80446	92352
PRG2	0	1538	0	11636	12725	0	0	0	13813	19319
HLA-E	0	0	78296	29635	33096	14008	0	0	0	0
HLA-DRB4	21332	0	27827	21827	81410	7424.1	49627	55895	28878	0
LCP1	268500	149650	298150	302520	113700	268300	165680	261090	215410	116660
PLS3	0	24296	17127	0	0	20109	0	28135	0	0
APEH	434750	147190	339800	460010	361550	163360	256400	332910	447710	498530
ETFA	2730000	1765700	1447500	2328600	2334900	955620	1803100	2037600	2243000	918240
GYS1	603140	187770	209170	140290	171950	83358	53221	166240	11302	0
PRKAR2A	248940	221190	549980	517150	365980	423760	423590	511110	340250	236730
SLC5A1	496380	445740	357130	641380	514590	1007600	582380	316080	377730	330010
ANXA8;ANXA8L2	0	0	0	0	0	0	0	0	0	0
MTHFD2	0	0	17310	0	0	1672.9	0	0	0	0
MIF	663080	477410	676530	1560000	1595900	840910	721580	1361000	463050	313600
CD99	26232	0	18188	37835	0	15753	467160	0	33860	0
PRKCSH	740690	409670	572930	751180	674540	531280	521710	748170	565510	281400
HCLS1	258480	29395	73469	70771	75735	21893	157300	49921	60333	0
FDPS	0	241110	617480	0	29374	281760	0	0	0	0
COX7A2	378610	386760	628740	478570	375270	400920	135570	399390	295400	0
SI	2020700	3211300	1884100	2787800	2906300	8463500	4014100	4273600	3557300	1907600
NID1	5841	47310	86932	0	39502	32506	0	30878	0	0
AKR1A1	1585100	1436000	910780	1256500	1673600	1834500	1060200	1814500	965810	784250
PKM	2244600	3939200	2880400	2334200	2685200	2629400	1930200	2168000	2005700	1205500
HSP90B1	3920900	3087300	3704000	3039700	2325800	5288900	2382300	3406100	2445100	1703000
SNRPB;SNRPN	59672	72463	33217	44146	15132	121230	65245	96873	10437	0
IDE	0	386180	0	1505.2	0	48865	0	0	0	0
MMP9	0	0	0	0	0	0	0	0	0	0
COX6B1	1016500	524270	740200	995930	1182700	394220	1159200	1116000	1059800	1172200
POU2F1	0	0	0	0	0	4723.1	0	0	0	0
HNRNPL	524690	227820	347720	430570	454850	364300	528890	519380	591650	578460
DARS	60836	115070	175390	188160	235700	246060	215840	274910	205750	0
JUP	929420	9039000	1187900	988090	1500800	1003700	1919700	1399600	1009400	1270700
UQCRB	494540	1807300	1195600	604540	505050	900830	816800	536260	740030	180930
CPA3	0	0	0	0	0	0	0	0	0	0
GLUL	14012	0	1651.2	0	25446	7635.7	34250	0	16928	159770
ANPEP	2197400	1234800	820560	2218500	1869200	1124700	1415900	1642400	1846100	1133000
PVR	0	13732	34264	0	0	0	0	0	0	0
RAC2	0	43163	23782	0	0	59834	0	76902	0	0
GSPT1;GSPT2	0	137880	13438	30234	21247	40885	57828	49182	46736	0
ARSA	0	515310	240260	441760	227810	59584	67861	101160	82879	0
ACPP	0	68660	1396.7	0	0	14959	0	0	0	0
EZR	869750	2150300	2004800	1793500	1456100	1593200	624000	947810	873240	341460
UCHL3	166930	22788	109470	178550	118870	157300	147690	273340	162350	30206
HPGD	523390	203720	195620	313240	300050	157770	225500	209660	196420	0
VAV1	0	0	0	0	0	0	0	0	0	0
ELN	0	0	0	0	0	0	0	0	0	0
CD46	60703	34430	58583	89635	11984	64289	66246	86396	74021	0
NME1	22489	40260	38774	0	0	0	0	37845	30196	0
NQO1	0	135690	169830	173910	134470	157050	69710	78853	167160	0
GNS	0	188140	128880	214430	309080	47275	137750	307690	0	0
RPS2	810210	708880	657140	333940	591430	1746000	1392500	1032000	1840100	913140
DSP	1245300	11038000	1000700	1027000	1544000	1152300	2139700	1248900	1214700	1540900
DSP	0	0	0	0	0	0	0	0	0	0
RPA2	0	0	0	0	0	0	0	0	0	0
ALOX15	0	0	0	10813	0	0	0	0	0	0
CD44	0	43360	43476	0	13250	110960	0	42661	0	0
NQO2	0	18214	0	9772.8	0	25191	51980	185780	0	0
ITGB4	313300	308040	258820	292440	237860	272580	169140	264220	138420	122970
CBR1	17229000	17281000	15035000	14848000	16802000	15798000	8085500	13045000	8900400	5915800
ANK1	0	0	0	0	0	0	0	0	0	0
ACADS	1938500	970710	914780	1303700	1237600	822830	636030	920390	798560	485800
PNLIP	351780	89027	0	39090	129520	0	204090	65097	0	33421
GLB1	57323	145800	76728	155970	168800	112590	112210	113870	62358	0
PECAM1	0	0	0	0	0	0	0	0	0	0
HIST1H1B	2035600	1464000	2561000	2352000	2476800	2923900	4205300	4958900	4584200	2869600
HIST1H1D	153860	127140	172430	86912	351870	377030	344140	536450	200540	0
HIST1H1C	1753100	813540	1445800	1502000	1243700	995230	1445400	1765800	1578000	1203200
EPCAM	1230100	1058500	1160300	1577400	1572500	1483000	1450100	1293300	1948300	1365500
POR	156730	1448200	1297900	1026200	765770	1109500	324130	560030	377330	0
MGMT	4693	5078.7	77906	122760	0	83741	0	44749	0	6589.1
ATP2A2	435340	314690	415190	426220	417480	319830	269120	380600	210990	62717
UGT2B7	142700	668550	338660	167280	272150	315900	141390	15810	80627	0
CD36	0	27323	5769.7	0	0	46453	0	0	0	0
	0	207180	171700	0	12847	61900	0	0	0	0
PLCG2	63064	66408	82376	54795	52870	31303	46572	104780	91498	0
FAH	46313	87936	63686	35415	32580	63016	0	0	23545	0
STMN1	5423.1	16067	15881	6606.3	6418.4	88167	10763	66934	18470	0
YBX3	0	0	0	0	0	0	0	0	0	0
ZNF22	0	0	0	0	0	0	0	0	0	0
NAGA	195120	0	0	139840	0	33138	67389	54815	60995	0
HSPA6	1188900	372870	488380	577020	965510	1542400	584400	1641800	2174800	1294300
HMGA1	518150	185860	644070	365380	413620	219320	348470	460140	423010	158670
HMGA1	18394	0	467110	698640	266490	300090	0	0	722950	0
GOT1	1889000	1362500	1812500	1562900	1249300	1751300	1237200	1137700	1195400	831590
PRKCA	0	71182	47135	39520	0	63905	23583	40223	0	0
ITGA2	0	22426	30761	4830.3	0	59497	36495	0	0	0
UBTF	90201	23935	56484	27927	66886	9453.9	23272	14389	0	0
CKMT2	4063.6	1272.7	0	0	0	0	0	0	0	0
NDUFB7	257700	36912	294960	221860	129110	97239	248280	424460	0	0
PRKACA;PRKACB	0	265840	347570	272530	238190	268590	210470	251660	177190	77381
CAPN2	12517	31888	67932	109260	88668	60492	0	81634	16154	0
DES	171720	60328	177830	0	8055.1	57240	269020	196590	37330	0
CTPS1	0	15521	26249	0	0	21651	0	0	0	0
ENG	0	0	0	0	0	0	0	0	0	0
DDX5	225010	128210	209000	218490	233080	347700	190310	144580	253810	118130
PFKL	2572600	2084200	1675900	1834400	2100600	2072700	1274900	1816900	1223100	671490
GM2A	0	45431	12448	0	21487	164260	6518.5	0	24364	68387
LGALS3	325200	3853200	2010300	1815600	1556300	3628700	817570	1501200	853710	445950
PSMC3	204060	187260	215420	65794	63053	102340	49115	80010	92863	52138
TCP1	658970	594060	591140	545810	634280	794330	570490	847940	616330	346800
PTPN1	0	0	0	0	0	2212.1	0	0	0	0
RPL35A	284770	113150	336110	367730	185080	1124300	235020	649400	271590	145150
ARF4	3251800	1070100	1153100	1645100	1747000	1302800	1282700	1363200	1435500	755610
RPL7	569790	401690	788400	703850	604970	1388600	1394300	2151700	1527100	972170
VCL	1144000	701440	903850	830570	940450	743290	530980	636890	627270	389170
GPX2	0	0	27235	0	0	0	0	0	0	0
NAT1	0	21208	9849.6	12556	15023	0	0	0	0	0
IL1RN	0	5286.8	3455.1	0	0	6667.8	0	0	0	0
ITGB6	0	16281	34768	0	0	0	0	0	0	0
SON	87928	44689	104900	75144	72302	53371	37742	30267	64855	0
NELFE	22668	7072.3	28102	0	35587	34018	19489	46072	29698	0
RPL17	0	12232	8035.8	27840	24997	407050	324150	428760	467730	413580
PGAM1	526560	678920	572480	805790	484660	1421600	1186900	1038400	1451900	722570
RCC1	0	40563	92574	29711	0	27123	0	0	21935	0
SDC1	0	0	0	37937	0	44284	0	40643	0	0
LIG1	0	13522	2530	10139	51516	10122	0	31536	19982	0
ATP5J	0	140470	177310	35897	0	113420	0	43318	44364	0
XRCC1	21887	14006	25294	21569	25188	11348	17301	21710	36777	0
TSPAN8	243170	378900	84189	139400	141580	127220	0	157190	188840	94049
PLCG1	28535	36805	56569	63258	53808	40240	60094	61454	51005	0
NCL	547250	1422400	1677400	1195300	2425900	2442100	1441700	1293100	1116400	653580
HK1	0	59534	24062	0	0	0	0	5525.1	0	0
POLR2C	0	0	0	0	0	0	0	129000	0	27801
POLR2E	0	0	14726	0	15127	0	0	43719	0	0
NDUFV2	115240	467030	321180	225240	241180	308030	170980	335820	129540	0
TRIM21	39282	31197	68647	56890	52312	71919	55189	56924	47401	0
EIF2AK2	2885	23389	16874	7989.5	0	6649.5	6618.9	0	0	0
SRM	51779	13448	11183	0	0	26647	0	0	35303	0
SLC9A1	0	0	0	0	0	0	0	0	0	0
CSNK2A2	76148	32259	35363	58895	71635	24295	66187	0	73854	0
AOC1	300830	72975	58530	26705	107260	90405	88932	205430	63990	0
ITIH2	0	22743	37105	32144	29641	8140	0	0	0	0
ITIH1	0	5111.7	141040	8380.8	0	8104.8	0	0	0	0
NFKB1	0	84873	80913	12989	0	14078	0	0	0	0
TYMP	591630	396840	655930	589280	583170	251750	138500	193950	205520	47529
ATP2B1	460750	221220	650490	647070	627580	286960	443490	412850	508200	222570
HLA-DPA1	0	15938	0	0	16503	0	0	0	0	0
EIF2S2	88241	19527	35915	0	0	48204	226250	304130	72970	0
ANXA7	152730	433280	128950	106850	83783	225240	168060	108100	110570	0
TPSAB1;TPSB2	0	9083.5	45178	6073.1	6189.5	10852	0	0	0	0
BTF3	0	67124	71365	25128	8699.1	100140	38359	47853	28205	0
RAB3A	0	0	0	0	0	0	0	0	0	0
RAB4A	0	0	0	0	0	0	0	0	0	0
RAB5A	4311.8	285080	166990	155800	0	71379	0	25573	23103	41876
RAB6A	1048300	824620	1060500	999070	981120	691530	413470	782070	563740	394330
MX1	0	31055	102280	14304	3772.9	22929	0	0	0	0
PSMB1	163000	628050	727140	575800	529470	595050	319030	342500	291980	169900
M6PR	0	15551	41174	0	0	109470	0	0	0	0
ATP4A	0	9837.6	21384	28750	22972	0	0	0	0	0
COX5A	1651400	1621300	2462800	1818500	2227000	3027800	3566500	2558300	2840400	124590
LMNB1	2372700	1772900	1748800	1827500	1563900	1660000	1687500	1913400	1931000	952970
ITGAL	0	0	0	0	0	0	0	0	0	0
DDC	603680	750280	563280	186100	310420	816850	744530	588420	520830	211690
OGN	0	0	0	0	0	0	0	0	0	0
CAST	748960	311930	530180	695180	683080	456290	636870	575010	1121100	470630
CYP3A5	48041	1468500	931940	743800	481520	841690	334960	1206700	280340	86276
HNF1A	0	20316	14529	9212.7	0	16927	0	0	0	0
AGA	0	0	16438	22571	56716	9758.3	0	12842	0	0
PTMS	53683	23172	99016	77433	34417	95388	28725	31125	58627	0
CDK11B;CDK11A	16818	32421	46276	15508	0	19480	0	11760	0	0
GSTM3	45335	143760	20089	43143	40340	11095	0	0	0	0
ATP6V1B2	274820	429300	504740	282450	313700	461890	114570	206610	62765	119440
ATP6V1C1	24421	25449	35604	26269	0	15969	34442	0	0	0
CSRP1	347670	237850	508550	474710	557310	142140	246230	434000	330850	153230
FLNA	354190	143180	282700	70776	49063	276040	357110	266140	82996	17777
MAOA	4339200	2882200	3018300	3280700	3059100	2180500	2604000	3830600	2829400	1515500
ACO1	390230	999920	956440	540290	413550	680220	359180	278080	374410	158900
GPD1	1552000	1849800	1865700	1368900	1448800	1854000	986980	1078600	1010900	487220
EPHA1	0	9880.7	12058	0	0	13475	0	0	0	0
MDK	73933	94787	12488	2053.1	0	0	42933	83539	1705	37197
VDAC1	309410	1385300	978960	1710700	1876400	1429000	1116300	2475100	1468500	408060
BGN	0	28424	0	0	0	29464	0	10307	0	0
SDHB	684990	526740	457760	590410	756230	889810	612140	682260	631120	283160
CD9	0	27662	0	14337	0	111460	28903	46133	0	0
COMT	410970	471090	385030	410440	334640	535590	169460	743180	701940	604270
TGM2	20028	34647	76934	39880	4561.5	81147	48528	40126	27265	122710
MUT	235370	583820	359930	303580	293540	285840	161650	310820	79094	0
OSBP	186140	480820	147280	177670	146220	222220	34261	125680	91821	69521
PCMT1	0	77976	46003	183240	72441	52642	101430	81043	114400	0
FBL	61506	217140	211840	207650	201480	251290	205380	116450	175720	23638
GART	108680	147580	116520	244810	143210	177550	79885	167820	174560	120260
TNXB	0	9040.5	12276	17549	0	112170	0	23389	0	0
CDH3	237970	0	0	651700	402340	96977	137580	344120	164700	84379
PAICS	384350	308270	335910	350770	394340	386230	580470	697610	416330	152680
SCP2	660400	548890	730810	768370	828220	884590	536540	850440	667110	381010
UGT1A1;UGT1A6;UGT1A4	115450	861340	839570	537120	93819	343470	86369	48555	106270	0
UBA1	914220	802790	940630	893780	793750	837900	545100	778600	637910	228920
NME2;NME2P1	470600	1680600	1080600	783950	823590	2070900	575790	912790	662220	621410
NME2	0	0	0	0	0	0	0	0	0	0
SPRR2E;SPRR2A;SPRR2B;SPRR2D	0	2167300	0	0	602050	6676.3	19182	21125	2602.9	2336
FDXR	199750	119700	189780	112660	137090	86791	93806	86279	104810	84882
HNRNPA2B1	2689800	1741500	2417800	3457400	3508300	1897300	3430100	4185100	3681000	2544300
HNRNPA2B1	0	30470	191440	256330	288770	119450	217420	254050	210640	190950
PRKACB	0	10747	0	0	0	5180.8	0	0	0	0
UQCRC2	442860	1008200	1031100	942690	1200100	1172300	641920	957890	668940	316150
SLC2A5	183140	397660	402470	199980	79458	662030	27955	102060	39134	0
TGM1	182410	456960	108360	97717	450980	203280	646610	164590	142100	1294700
AADAC	437770	679130	1271200	1640700	1483600	1196500	599190	1164200	1464100	612900
MRC1	0	0	0	0	0	0	0	0	0	0
	0	0	12195	0	0	19496	0	0	0	0
AMPD1	0	0	0	0	0	0	0	0	0	0
CES1	9655.8	38426	176480	141280	33312	146880	90607	0	0	0
FBLN1	0	0	6702	0	3409.4	13327	5488.1	3728.5	3805.5	0
FBLN1	0	0	0	0	0	0	0	0	0	0
TCEA1	102450	79296	91552	82569	81311	58056	131070	165000	135180	0
PTGS1	0	0	0	0	0	0	0	0	0	0
ITGA6	46701	149290	189700	165410	80808	188960	178100	169810	170450	80576
SFPQ	1342900	1445000	1872900	1918700	2149400	1974400	2176300	2291300	2315000	1614100
TUBG1;TUBG2	0	16268	70728	0	13425	66212	0	15902	0	0
PPIB	407210	934610	629610	505680	590950	1317500	434930	480950	411170	238190
S100A1	0	0	0	0	0	0	0	0	0	0
ME2	677990	606940	898910	624480	476240	611810	379910	551160	280790	0
WARS	6779.8	97677	158800	61346	65600	229260	70631	139350	42756	0
RPS3	1722900	671640	723080	798610	1052700	1068000	586550	1149200	727710	339320
RPS6KB1	0	14357	0	5523.6	4285.8	0	0	0	0	0
LOR	0	135400	0	19656	304610	66818	331170	3615.2	0	443000
SP100	53962	20115	64746	57757	15425	4971.5	53040	22116	70063	46987
AHCY	255470	670080	600810	665260	678900	840420	515870	791230	456350	101870
CFL1	6632600	3588600	6333100	6915400	7582900	5514600	3886100	6453800	5657300	3971100
EIF4B	85383	214290	336540	409660	310610	265280	362860	323540	322330	59311
F8A1	0	12289	12939	0	0	6285.7	0	0	0	0
ATP2B4	0	0	0	0	0	0	0	0	0	0
ITPKA	23477	16740	239480	0	0	18164	0	0	19217	0
DGKA	11786	89894	89037	217190	169170	55180	96921	147650	59341	0
CPT2	768570	522560	331440	506370	378110	321470	368680	491470	482590	326990
DTYMK	49102	46551	105230	78945	60774	71819	0	47612	47322	0
RRM1	0	0	0	0	0	0	0	0	0	0
CMA1	0	0	0	0	0	0	0	0	0	0
LAMA2	0	0	0	0	0	0	0	0	0	0
GPT	359040	183730	442340	558580	525290	137990	236390	140500	66406	71758
EEF1B2	283530	141780	289840	311810	5892900	190180	203020	426170	215950	1064800
ATP5F1	135860	1007900	1211600	1425500	1147400	1818800	1027800	1245800	999600	251650
TBXAS1	0	0	0	0	0	0	0	0	0	0
ACP1	3618.7	44212	88660	133680	23796	235570	0	63184	29929	0
ACAT1	2486300	2131400	2265700	3004400	2458900	877200	1109400	1623700	1248700	987510
TNC	791620	319730	767190	533100	154290	164850	460700	0	147670	0
MYL9	0	0	0	0	28612	70994	0	35677	0	0
POLR2A	247800	338870	168220	456380	105590	76906	0	104590	90118	0
GUCY2C	0	0	73616	71369	0	108710	71547	0	36779	0
ADRBK1	0	10960	11547	1603.2	6168.4	31156	0	0	0	0
MCM3	715.23	15186	6643.6	0	4400.1	16180	9005.3	2368	7479.1	0
AZGP1	86210	833360	111030	94356	324590	139640	366270	88273	166610	1304400
MPST	2109400	3408400	2372600	761940	490360	863450	1085200	1213500	428750	230510
RPS12	393550	595100	326110	345210	309360	700190	626080	660060	567900	226330
DNAJB1	15894	46434	4989.7	0	0	21156	12283	0	0	0
DNAJB2	98533	2038.9	74094	144520	118350	5585.2	0	29926	0	0
ATP5A1	6091300	7559100	8929500	8434500	6492200	5782900	3852600	5092200	4812800	2419300
CTSS	156390	273700	180080	100680	85471	218290	138310	166910	113220	0
PSMA1	367550	382970	1084800	1165500	1214900	785900	338490	744390	348530	284920
PSMA2	34650	579890	451490	240220	164130	219800	66518	128860	146490	95137
PSMA3	453160	523670	568470	608010	692180	545380	419730	589030	298710	293290
PSMA4	0	304950	176690	111970	57253	398800	0	52075	0	0
S100P	0	7188.8	13283	0	0	17887	0	0	0	0
ITGA3	152430	88644	133160	556180	262960	101970	250230	247850	164440	0
ITGB7	0	0	8844.5	0	0	0	0	0	0	0
MSN	388920	364970	392560	262890	136900	367830	232960	134410	99316	0
DDX6	35270	82195	36746	38354	48453	104990	0	32597	0	0
CTNNA2	0	227710	185530	107050	0	100760	0	0	0	0
DNMT1	0	34474	10194	38393	24885	0	185140	60427	0	0
U2AF2	0	25478	0	0	0	98697	0	0	0	0
RPL13	816820	432750	560690	603930	445000	976540	1009700	1638300	889290	767960
IVD	163620	261690	155850	184170	251300	242070	202880	313150	245740	68150
S100A4	0	0	41014	53442	25574	23025	76588	59891	41665	0
MGAT1	284800	22164	196170	250070	317960	50682	35210	86843	62849	0
HMGB2	0	34935	57102	500850	11361	219630	97829	191220	217890	9709.7
PTBP1	504340	647560	731570	696240	575670	489830	613110	985750	478110	78031
TARS	3895.4	134320	54020	32278	45907	236150	27298	102730	30048	0
VARS	273200	292310	221720	297160	312730	300090	214410	266380	166800	21581
EEF1G	526880	665210	625270	559570	687670	522880	402610	867240	507010	330500
FKBP2	316380	782790	329170	333220	375770	220740	145630	233040	88987	0
	406610	0	181080	83322	428850	0	0	0	18543	0
STOM	54779	43537	119660	36254	0	217830	13031	30022	0	0
AK4	0	5143.5	28481	20486	0	26459	0	0	0	0
ANXA13	642120	1018500	939040	768420	645250	1106700	717750	698970	743270	383390
MAOB	800800	1537300	949480	810920	704830	384180	384610	445700	718080	198150
YWHAQ	138090	214740	462160	867240	565240	411040	666440	834190	627170	501720
MAPK3	582110	1101400	1822500	2009600	1697400	781710	1075800	1665400	1574500	996920
DPP4	113090	257380	209260	466660	169190	516560	136010	509020	384340	1159800
RPL10;RPL10L	403860	305130	456750	291540	231060	1057200	784260	940140	796520	494030
RPA1	49992	80487	126110	86406	35073	41414	53406	86571	106580	0
APEX1	72220	285070	213980	87571	46195	188890	90062	134870	30722	0
CAD	60530	96377	126120	85894	15882	85740	49387	67178	51606	0
CALR	65159	304940	270990	125650	169260	558580	321230	323750	362280	79399
MAP4	446830	87886	307230	493290	354730	168320	382940	320330	414420	233670
CANX	5883.9	366600	182270	124900	11751	428870	60622	226210	22467	0
PSMB8	0	333750	315800	217700	269700	495170	76765	157010	186010	74109
PSMB9	69145	156820	214540	177060	131720	264480	32600	124350	39980	0
PSMA5	982570	565270	490340	396540	460660	596580	385130	280630	229130	38470
PSMB4	371990	753310	783770	750320	662680	779210	590630	503840	620240	315770
PSMB6	640620	342450	207370	61321	507770	323340	815870	619460	750790	1576700
PSMB5	0	100310	20272	11665	19867	122100	160420	20122	0	0
GSTM2	0	9931.7	0	0	0	0	0	0	0	0
ABCD3	288930	345930	357710	234860	216500	365100	49563	103900	64227	0
NDUFS1	1370100	1599600	1761700	1336100	1373500	1328300	1219700	1158800	1204600	1043500
ADH6	71483	78270	44646	166770	54278	122610	38238	88039	495690	321140
POLD1	0	0	0	0	0	0	0	0	0	0
SMARCA1	102250	175650	218330	115960	4599500	0	0	0	0	3968000
MAPK1	349070	313160	165310	218330	178790	120170	90987	178070	155230	95988
GCA	33042	0	43967	68637	46235	30834	35084	25202	32354	0
GRN	0	98388	26513	21395	22689	33850	124100	59830	0	187010
LAP3	1297000	987380	1148800	947030	869310	834770	517240	678980	548960	189530
CD38	0	0	0	0	0	0	0	0	0	0
S100A2	0	99971	0	0	0	22156	0	0	0	0
GTF2E1	0	0	0	0	0	0	0	0	0	0
TPP2	222390	74869	101800	118930	181010	86027	58943	164430	68509	0
IMPA1	108800	72226	146340	88446	44587	65989	72552	86210	19698	32769
EPHB2	0	0	0	0	0	0	0	0	0	0
PTPN6	5177.1	34235	47056	20910	125230	13414	123660	105860	23676	0
SHC1	0	15517	95016	447250	174930	33134	256150	639570	0	151120
MPG	0	0	0	0	0	0	0	0	0	0
S100G	0	80279	66111	0	0	18962	0	0	0	0
TKT	815650	978070	1086800	1194000	1128600	1453900	1000100	1280800	1081600	985150
CASP1	280750	251460	338210	140900	153430	691010	382110	505990	411830	273620
SERPINB3	49805	2282800	105370	63963	517020	124160	133850	88363	68402	186510
LMOD1	0	0	0	0	0	0	0	0	0	0
PML	8656.1	114040	165400	118160	53488	15852	51713	137540	26087	0
EEF1D	700670	398930	446390	402140	724510	451550	380530	448500	536180	551650
EEF1D	0	0	0	0	0	0	0	0	0	0
MARCKS	0	0	0	0	0	0	0	0	0	0
GNA11	413460	428990	333480	290400	205260	555340	269300	363100	350750	192930
	0	396870	396050	0	0	266940	16374	0	0	0
ALDH4A1	1492.8	1447.8	0	0	0	0	0	0	0	0
PBLD	596880	581060	692420	941180	1167400	1050400	321920	672800	361610	364740
ERP29	502170	414790	361000	302250	491080	586580	186670	576700	191700	0
PRDX6	292070	205910	310000	306490	353530	321920	128530	242270	158780	119940
BLVRB	945770	68138	668050	553640	560100	665740	324570	409770	413120	263250
PRDX5	1044900	601430	662190	909490	1075700	697330	515650	518980	388120	220470
DDT;DDTL	23946	1179000	328600	225980	147720	889250	113980	283720	49849	0
GCHFR	7956.7	111660	121600	139840	324460	104160	0	53566	45209	0
PRDX3	251350	646300	637060	513090	1230200	1715300	561770	642020	442010	225700
ATP5D	607390	127870	697880	1041900	1120700	165140	378140	863560	545390	309310
RPL12	248910	118800	86751	123390	123180	537090	319620	363800	159800	274990
ECHS1	72965	984210	722980	615730	507890	557460	233080	445660	247600	28814
CMPK1	1035700	695850	1009600	707130	708430	814070	966320	865010	1067900	795910
PEBP1	7076.8	757410	517670	171500	305400	1643300	77673	328790	197640	0
PDIA3	5734900	5883500	7564700	7097100	4713500	9049600	6192600	6796200	6550500	4203400
PPP2R1A	50695	410540	558260	481820	445340	715050	302030	644170	367070	32167
PPIF	0	219270	168620	317500	305160	86625	110190	167610	89848	21170
NMT1	0	49275	82316	111890	122720	103980	88834	143800	43340	0
HLA-F	3079	65871	62018	1513.2	26005	35013	0	0	0	0
HMOX2	118110	158310	158980	117600	108910	116160	95325	81936	75819	22644
ADSS	29012	95804	131750	242820	198580	15409	132580	185180	142830	48107
LRPAP1	48202	26577	50126	0	28110	33794	0	26407	22300	0
ADSL	7778.9	7624.3	60791	106100	69184	37103	86040	99348	90149	0
PKLR	517070	238530	452090	661310	575130	305390	515930	611220	545670	430100
CLIP1	215180	289540	125230	132210	89635	3964.2	26991	94236	98216	19790
SRI	424640	448530	447070	1015600	415560	557050	531080	751540	972080	1713300
GSTT1	4947.5	9753.4	98255	3388.9	1770.9	442920	0	5592.5	15122	0
SERPINB1	752710	1520400	1154800	785180	1039100	1419700	894590	1047400	1294900	660810
SLC7A1	0	0	0	0	0	0	0	0	0	0
ALDH1B1	49270	89272	159590	189750	148590	133050	83738	128710	110030	54782
ALDH3A1	141820	0	273380	189390	200080	82909	56359	44756	166550	174980
POLR2B	64583	80753	58715	0	0	48573	0	18616	0	0
LCN1	314620	175230	254310	302410	1970700	1147400	476530	693290	358260	542830
SDHA	2410300	1733700	1989900	2516500	2581200	1552700	2387100	2099200	2209900	1846100
CORO1A	71461	108950	90579	140160	57397	130560	160560	115170	114730	0
GDI1	260010	120010	160700	335850	338530	105710	224850	258140	212100	203000
S100A7	1799.2	249110	5550.8	2001.2	1759.5	93178	0	1133.3	2999.6	0
MAT2A	691810	726680	535300	585960	696240	566050	555270	739540	811550	242330
PRKAR2B	0	0	0	0	0	0	0	0	0	0
CPS1	2884500	2550400	2765000	3147500	3252500	2847100	2139700	2543400	2749300	1789500
RRM2	0	0	4608.2	8933.7	0	0	0	0	1006	5862.6
TIA1	159080	128810	144060	156320	157710	231330	118820	44563	78324	0
FMO4;FMO3	0	19617	19402	29085	22128	0	0	0	0	0
DNAJA1	144570	346450	322430	233870	96589	145290	99428	138120	98884	0
AKT1	0	0	0	0	0	0	0	0	0	0
UQCRC1	2668000	3051000	2511700	2357400	1597800	3139600	2706000	2860700	2409900	2281600
HIBADH	65238	79099	114250	228350	206030	86606	0	174760	257160	53069
ATIC	238950	495250	635630	329330	217240	514580	373510	451190	181430	112860
HNRNPH3	798860	246210	708590	725840	735970	399560	918900	942560	1063800	535960
HNRNPH1	201840	231930	262040	272210	303550	324500	372580	565190	340710	86671
CASP14	111510	544180	295750	156860	1941400	573280	1487700	547210	491020	5062200
YWHAB	618840	220560	552180	408430	412120	311830	477140	393640	417870	273550
YWHAB	872840	326490	797450	697580	664470	803120	768750	841530	753220	635450
SFN	244000	512890	762340	622120	591460	371680	226740	902170	223900	49260
STIP1	252280	169790	259060	224070	227740	324820	250380	254120	252040	108640
S100A11	68180	379220	166120	304700	344340	189030	270210	275530	394780	242150
L1CAM	0	0	0	0	0	0	0	0	0	0
PRDX2	1238000	6023200	3504800	1911100	1827000	3245000	836370	1181500	674390	510710
ARRB2	0	0	0	0	0	0	0	0	0	0
GK;GK3P	1234100	528190	752410	1156500	1029900	151240	450360	759140	731760	506770
CDA	50853	99985	84674	102450	115410	47517	268590	43527	42421	355950
DCTD	0	30594	0	0	0	7050.1	0	0	0	0
PYCR1	0	0	0	0	0	0	0	0	0	0
GBP1	85557	104360	198830	142230	82561	40977	30851	78143	109100	28421
GBP2	111900	70355	60463	41365	29487	31454	27356	19583	21321	0
ELF1	0	33838	60117	66428	0	54226	0	57391	0	0
DSG3	0	0	8767.8	0	0	0	0	24984	0	0
CTH	0	0	36970	21151	0	0	0	0	0	0
RPL9	128420	183220	212710	245180	287070	159820	179190	365650	101430	0
ACSL1	110250	89127	215980	111480	343110	184700	18227	191640	187740	52129
KIF5B	600610	416850	547980	555220	487130	377730	297500	362250	376410	183820
CSTF2	216350	53028	179900	213560	50385	89660	240260	442080	196790	39799
LSP1	101640	57507	125820	137730	85761	91927	6617.8	76675	62415	0
CYP2C18	0	16259	19199	33624	152050	7475.8	0	1453.3	0	0
CYP2C19	0	78385	25395	0	5870.9	23060	9438.4	0	0	0
DUT	88308	24652	65792	2052.2	18306	37980	40188	28911	11775	34557
ABCD1	1121500	394450	505950	536510	736080	314820	472790	484480	401170	245710
MAN1A1	397550	85397	135230	296080	309970	72431	106050	282310	215630	0
MCM4	1747.9	6002.4	6537	3274	12520	2669.7	0	1775.8	7262.9	0
MCM5	23745	12031	9068.8	15074	12912	29880	19959	25316	12344	0
MCM7	0	3336.9	2526.8	863.36	0	15584	0	6643.5	4371.4	0
SHMT1	38098	262950	365250	264000	375760	363000	525570	409090	384420	111500
SHMT2	146030	233910	208510	401090	339950	345540	428980	412700	471420	164550
EPHX2	680510	759730	806800	873830	802990	488890	454670	614190	693300	30552
HSPA1L	0	0	0	24362	0	37349	0	138450	55862	0
HSPA4	6251.7	85409	85554	124840	122220	102000	93251	143930	87347	15493
GRK5;GRK6	0	3794.5	3904.7	0	0	0	0	0	0	0
MPI	0	97714	79906	18142	52678	82128	0	0	0	0
PFN2	134760	0	27040	0	30051	104010	49179	137700	52665	0
CTNNA1	953600	770820	888520	1088200	1193300	597830	728480	995500	698550	443770
CTNNB1	1049700	560720	652070	776180	652790	584950	681730	647950	710650	565960
NOS2	45812	5378.7	47165	18116	9334.5	2063.5	3404.1	10577	0	0
PHB	2533900	2062200	2322900	2917200	2487600	1385900	1700600	2133500	1811700	1116400
SERPINB6	820700	879570	1182700	1060000	757800	1449400	477380	771170	542170	341350
RDX	20245	0	17897	0	0	0	0	0	0	27692
RPA3	0	12775	0	0	0	8624.4	0	0	0	0
RPL22	1064700	218100	523120	924680	832260	1287600	1416200	2006800	1550200	1073000
GTF2F1	0	22696	38537	17053	0	56794	0	26323	0	0
SPR	80905	180360	169240	97591	128490	128150	152750	149360	82362	83453
SPRR1A	0	1858600	0	0	10514	209420	0	0	0	0
UGT1A3	0	40546	17911	0	0	0	0	0	0	0
UGT1A5	0	0	0	0	0	0	0	0	0	0
KRT9	8687500	136270000	23040000	9729200	29326000	31141000	42497000	15475000	13619000	44644000
FBN1	5309.1	24780	33726	5222.8	1192.7	449080	104980	106810	18234	30849
PCK1	276400	412640	1237400	309230	322050	1658700	354070	603500	422930	278230
AGL	0	41405	72340	71544	40082	75752	59253	14577	81465	0
MYH9	1595800	2528200	2286300	1675700	1383700	2115200	991020	1153800	1150900	511370
MYH10	101190	45803	60239	83259	85255	21301	90849	81707	124190	0
COPB2	1124900	769010	745530	829830	1069000	712120	624120	765430	783740	379720
ADD1	463630	29801	231850	451480	308360	139230	256390	431090	387830	341900
BSG	144110	119990	130590	200400	142220	176600	0	75653	0	0
FUS	34685	48862	101080	108150	104130	59525	144310	331280	169410	79637
NUP214	37610	27290	18605	23422	23429	20537	43647	28191	19853	18337
DEK	65088	0	103640	161380	0	41588	18981	94028	134960	109340
MYH11	0	43137	29898	0	16080	87801	10355	43901	19598	0
GLRX	74876	262610	59186	273580	334190	328730	148170	119770	19238	0
PPM1A	522570	184820	361430	463220	557620	167640	356200	410200	345760	239510
IGFALS	0	0	0	0	0	0	0	0	0	0
HMGCL	77121	139040	130200	88366	71765	70912	36095	40751	83564	0
PSMC2	407180	240360	230530	269930	262300	245880	319030	240960	357610	210270
GGT5	0	0	15571	0	0	0	0	0	0	0
ARL2	0	0	15903	0	0	0	0	0	37145	0
ARL3	0	610.89	1727	0	0	4237.4	0	0	0	0
MAP2K2	0	82372	54362	95433	0	127580	9222.6	259300	61232	39286
ATP5C1	351010	735630	543110	403000	295760	675960	521970	478510	495240	64329
ATP6V1E1	255520	155890	221020	296680	181440	270270	246280	251440	268550	431530
CPOX	0	213200	143840	78253	127090	48313	61958	41461	48417	0
RPL4	347700	527020	326630	764860	661870	932500	1207100	1178400	1591500	765960
NUDT1	0	6671.3	1798.4	2928.9	0	0	0	0	0	0
LONP1	39624	108390	129470	90820	54187	83641	2654.5	24882	0	6911.7
PGM1	609680	183380	429790	457240	282730	724750	226800	218860	293150	154160
PPP1CC	43004	214600	175310	158980	155000	76909	8561.3	84880	131690	0
GNL1	114130	20946	25824	65542	52229	32575	61459	0	83026	0
SERPINB5	0	213010	18656	0	11576	31964	9469.2	83607	0	0
SERPINF1	0	0	0	0	0	0	0	0	0	0
DLST	1628800	973970	1279000	1301300	1386100	443560	601460	721810	561410	388030
GPX4	0	7731.7	69797	17223	13585	7868.1	0	0	0	0
HSD17B2	2907100	1404500	993140	1431100	1549000	1932200	1591000	1789100	1584800	1002400
SRP14	0	94213	64218	0	0	91027	34977	34383	34817	0
NUP62	0	0	0	21249	29157	44769	25488	35684	23948	0
HPCAL1;HPCA	12795	0	16628	57622	116530	16999	0	0	30465	0
FDFT1	0	17205	24819	0	36310	0	0	0	0	0
TAGLN2	9886400	4018000	5760800	9387200	9086100	3763100	6579700	6041900	6604100	4780400
TALDO1	742210	743340	817850	824150	1039500	834920	664910	814720	672710	396130
ETFB	3340800	2796500	2545800	3388200	3083000	1839700	1277600	1759200	1734800	1302300
RBMX;RBMXL1	386020	487420	543670	759660	577530	750470	571690	597150	919950	945170
ITGAE	0	0	3693.6	0	0	0	0	0	0	0
LIPA	0	236680	167490	99094	98594	305210	95017	185840	0	0
ATP6V1A	649480	361670	587130	592830	674290	220340	333580	495090	249680	148350
HSPA9	1395800	1092600	1536000	1629400	1502200	1420400	1204000	1750500	1280900	778160
EIF4A3	734120	212680	561810	758330	757610	374800	643790	872220	1023400	462670
CDKN1A	45443	1387.9	32845	48389	54102	12373	18198	20926	18211	0
RPS19	526310	347870	226730	162290	93123	859970	458790	510810	697120	324710
RPL3	810830	469870	238790	187560	42183	1075100	794850	544490	525860	0
COL15A1	0	13353	28372	0	0	0	0	0	0	0
COL18A1	31542	51538	95388	51531	109710	62726	0	18418	0	0
DDOST	531930	1092400	1109200	804340	668320	675440	366100	723650	240000	145370
ANP32A	59471	99799	209740	90429	75306	177400	136760	113000	62113	0
FEN1	0	21351	9847.3	0	0	54212	0	0	0	0
CUX1	104990	91013	91954	86911	97574	89724	94247	86503	114450	42499
CAPG	217280	168740	367210	457220	409710	222610	112180	339620	76533	152100
CAP2	0	0	0	0	0	0	0	0	0	0
TXLNA	0	0	0	0	0	0	0	0	0	0
CCT6A	414670	729030	749520	725580	699500	645820	558990	679530	622430	257670
IFI27	0	0	3279.6	0	0	0	0	0	0	0
PSMB10	291470	311860	194150	246990	125680	414200	261730	468580	430700	607750
RPL13A	214370	169600	125130	120350	120610	387500	244870	299680	412070	258680
ARL1	0	72139	32606	0	3072.3	152400	0	0	0	0
STAT3	160180	195220	255760	95400	118080	174640	157430	223700	155530	71242
USP8	0	6976.2	7343.9	0	0	52008	0	0	0	0
SLC26A3	31833	57815	78385	110580	104470	76222	38115	95666	49274	0
MDH1	315800	314050	352710	246610	128420	475330	395770	266660	361710	53053
MDH2	5115500	5001900	3828500	4927400	5780500	5000000	4062600	5780700	3907800	2613000
RFC5	0	0	6289.7	0	0	0	0	0	0	0
RFC3	0	5906	4037.3	0	0	0	0	0	0	0
HADHA	2381900	3516100	2710500	3218800	2705500	1948200	1213200	2189900	1646200	1086900
EIF2S3;EIF2S3L	626090	354950	526430	529030	407480	556990	319490	703250	406760	108660
CETN2	0	0	0	0	0	0	0	0	0	0
EIF2D	0	164160	11834	0	0	0	0	0	0	0
MNDA	0	0	0	0	0	0	0	0	0	0
PRPH	22850	44918	0	0	0	42982	77294	32015	0	0
UBA7	41704	34990	125410	240140	175250	184480	20742	167340	24973	0
NAA10	0	52066	62757	33186	26798	45484	0	39471	0	0
HNF4A	0	9326.8	0	0	0	2520.9	0	0	0	0
PPP1R2;PPP1R2P3	117180	104580	172110	175970	126750	107210	146460	216060	218890	446840
CSK	33536	63254	162870	196590	148780	69575	127340	209080	193960	60853
GARS	0	289700	258680	90917	0	174760	0	416120	0	0
IARS	85531	110880	107520	58826	56831	190660	19382	63064	19853	0
SLC19A1	11673	68993	108050	73292	61943	53142	14400	44877	0	0
EIF1	0	10749	46730	0	0	20531	0	0	0	0
PRKCI	0	0	0	0	0	0	0	0	0	0
ACTR1B	115510	87963	136140	65377	24492	39401	69075	18059	48279	0
ECI1	1303400	599780	829310	937680	991100	432960	789280	1115100	741630	524690
TMPO	772690	356960	477670	541880	295420	517010	483240	633360	329850	204670
TMPO	110120	66534	190770	141150	56303	97440	164350	294530	136020	0
STAT1	456.03	95702	108810	23994	20800	207520	3967.5	23007	4536.6	30799
STAT6	0	117740	43993	0	0	28808	0	0	0	0
STAT5A	82699	55925	76959	41904	10346	21426	0	114510	7046.4	6399.6
SKIV2L2	1451.2	28770	35809	5651.5	13003	10998	0	0	0	0
AKR1C3	172280	1493400	1170500	930540	771830	1665900	902590	943540	703060	291030
PIK3CB	100330	55851	60921	43454	43631	54378	32358	104080	62362	0
MTOR	267820	45005	49723	160190	113630	59566	94726	79438	160490	0
PI4KA	48638	43990	35293	76459	44655	73378	26860	32430	38098	0
HAL	0	699260	24169	131790	26395	59058	416800	47921	0	274950
EPS15	0	25462	113880	93980	104680	39700	0	53088	28844	0
CASP3	121510	176450	115050	204420	158190	15740	258460	234060	397950	442860
RPS27	0	0	0	0	0	0	0	0	0	0
FRK	0	42233	60652	30900	21262	59400	25274	19259	0	0
RBM34	0	6033.9	0	0	0	4144.9	0	0	0	0
LRPPRC	517920	470010	432340	369600	361270	634660	481910	593770	554830	245060
ACAA2	1136400	1939800	1327600	1193400	1053000	1534500	853080	846670	721030	69321
RPL35	1955.9	150350	105610	76435	75960	423090	184860	250940	243730	0
WAS	0	0	0	0	0	0	0	0	0	0
HTT	34490	0	53845	59426	29538	50159	76329	51896	127160	30717
ECE1	0	0	2839	0	0	0	0	0	0	0
SLC1A1	0	0	0	0	0	0	0	0	0	0
SLC1A4	0	0	0	0	0	0	0	0	0	0
PAFAH1B1	155830	180510	199040	101810	90874	164470	39646	15555	38515	0
MCAM	0	0	0	0	0	0	0	0	0	0
CRAT	214260	438040	522540	426100	349550	253830	151230	302680	147250	45905
MATR3	349590	195140	815740	343060	423150	358520	482820	450720	966520	610200
MSH2	0	6581.1	0	0	21167	21948	0	110890	0	0
BTD	0	26461	42951	42537	17332	33428	0	69003	43004	0
GPD2	272960	384890	232960	322460	471970	209860	24694	63772	28016	0
SSR1	0	32398	0	0	0	22181	0	0	0	0
ALDH3B1;ALDH3B2	0	0	26102	39422	0	22072	0	0	0	0
PTPN9	28534	23711	24333	24594	17668	18588	0	19588	0	0
SYK	26624	54189	83939	30959	78185	110920	0	37488	0	0
RANBP1	123880	86436	141210	88241	79383	243540	163830	141070	163360	35796
NAMPT	71862	437100	910510	818770	844260	493630	275180	449370	90560	0
PSMC4	202820	275420	320720	150750	46704	203040	136460	54804	42287	23227
GATA4	108250	48992	128410	89508	66938	15459	71368	63160	87200	0
TSFM	0	0	0	0	0	0	0	0	0	0
VDAC2	1447200	1561100	1084600	854340	1012400	1056100	564560	1014000	625310	637800
ACADSB	925480	425700	455550	697620	811110	362140	609130	687550	504430	301940
CBX5	0	0	10039	0	0	16013	0	0	0	0
USP5	350980	190870	265510	321930	351530	302440	292100	423390	474430	177520
MAP2K4	0	6394.5	0	0	0	0	0	0	0	0
MKI67	0	2540.7	0	0	0	0	0	0	0	0
PHKA2	0	9173.1	8728.8	0	0	0	0	0	0	0
SLC15A1	3554.8	44120	133170	128170	52609	33243	12916	71310	46112	0
RANGAP1	28826	41800	80192	86330	30483	47451	0	36236	33365	0
RECQL	0	0	0	0	0	0	0	0	0	0
NOP2	0	12691	0	8553.9	4455.7	13234	18859	12651	85184	0
CRK	80637	70420	109450	54781	17435	49654	0	34346	20608	0
CRKL	0	132020	13944	9206	0	99664	0	21237	0	0
MTIF2	166730	22862	95059	172520	161810	81526	0	65566	26686	0
BAG6	0	35921	39203	6567	9325.4	72326	16739	3772.3	0	0
NSF	112240	267790	233180	332130	244120	118470	92073	185670	228310	60051
MAP2K3	22715	11440	16586	62235	27953	7775.2	43898	79874	28578	14605
BRCC3	0	11825	0	0	0	9551.1	0	0	0	0
RPL27A	529350	412750	609920	599300	394960	893760	468410	1440500	978720	598100
RPL5	6160.8	275640	346040	257640	231710	436390	415160	362700	256940	115860
RPL21	0	319150	123300	36790	65589	635640	577210	195170	367160	251800
RPL28	397450	168200	324860	303430	340370	736570	507730	763990	763400	246950
RPS9	367070	669280	669950	438890	398750	1144400	434280	845520	419930	205620
RPS5	335350	363260	226260	222870	268890	949630	360660	926700	309170	125280
RPS10	528830	141810	330160	385560	291070	664650	451330	314890	485180	83332
GNPDA1	0	185600	239750	164120	225650	93270	0	39934	51741	0
GNPDA1	0	0	0	0	0	0	0	0	0	0
NEDD4	0	0	0	0	0	0	0	0	0	0
UTRN	0	0	13212	0	28901	0	0	24387	0	0
IQGAP1	669740	724690	864450	659510	380880	924140	374660	654870	608490	111610
HAAO	276410	97272	47405	133370	143160	247480	0	129750	63996	0
GYG1	0	0	13617	0	0	12907	0	0	0	0
STT3A	373060	256370	110080	209640	232760	297630	263660	207240	259480	330740
RABIF	0	76240	74884	81805	118140	72760	0	100960	0	0
PLA2G4A	0	30332	18385	29861	20793	23484	0	41363	0	0
RAP1GAP	0	0	0	0	0	0	0	0	0	0
CAPZA2	760510	783980	561930	828710	811450	431560	268590	517470	185660	0
CAPZB	595180	1152400	800040	936980	983230	815200	692180	833040	782780	485890
ALDH1A3	0	0	0	0	0	0	0	0	0	0
QARS	230600	358850	267790	355470	323690	323310	269980	383920	271270	65593
RPL29	904080	481930	591870	628750	802420	1684400	1219700	1075000	1566500	1848400
LGALS7	2163.4	2064200	5275.4	84152	322620	28487	164730	18740	16302	151660
UQCRFS1;UQCRFS1P1	2508800	1915200	1836100	4313100	4310800	1528800	2159300	5176500	3543300	2095000
XDH	272040	381140	424190	406970	391990	741790	142520	320660	240570	215780
ATP5O	1492800	1067800	1530100	2142300	1975600	907920	1774900	2186900	1909100	1311900
PREP	141910	668110	758780	485440	390350	703890	34407	318880	27080	27301
ME1	0	166600	38425	6787.8	14184	312060	42091	35796	50870	345970
PIP4K2A	0	130780	17657	93557	54077	4445.8	0	42134	0	0
ARCN1	361950	458910	369780	392080	294430	459840	285040	340870	421260	138220
LSS	0	9912.6	11052	29148	107580	59728	0	0	91537	0
GCLC	111290	323670	464810	213440	87287	471410	1844300	1254000	128040	1745000
GCLM	0	52756	135800	122600	0	46001	55708	111210	0	0
PSMD8	0	60031	45714	9035.3	0	109650	1483.4	9494.9	0	0
SERPINB4	0	16353	0	0	24439	0	0	0	0	0
GSS	396240	210450	574390	440910	324460	214150	267270	130510	205000	28711
CCT5	353640	584580	691160	649120	446760	542870	431160	557410	375380	224000
PTDSS1	0	31068	0	0	0	0	0	0	0	0
NES	4855.8	0	18618	0	0	0	0	0	25043	0
HSPA13	0	0	0	0	0	0	0	0	0	0
CSNK1A1;CSNK1A1L	99336	85427	74226	115410	23731	63161	0	47838	53145	0
CSNK1D;CSNK1E	0	33369	29325	25273	0	39783	0	0	0	0
IDH2	1422500	1169500	757240	724860	922700	1529800	1043600	1226800	890490	347600
PITPNB	19089	25006	51574	26766	16976	2024	0	0	0	0
SLC9A3	360520	93379	86821	145540	399410	45501	34516	76332	69852	0
CD97	0	5847.1	0	0	0	0	0	0	0	0
POLD2	0	0	0	0	0	6278.2	0	0	0	0
MARCKSL1	196520	49782	101600	148060	67681	131730	188760	171050	170770	165220
PXN	0	0	0	28625	15624	0	27824	14226	17616	0
MAPKAPK2	0	59906	53065	31659	46782	29140	46701	60210	54392	22289
ALDH9A1	813640	626950	600860	614670	506820	711070	490710	701650	415770	214020
RPL34	30580	110290	109420	225910	92938	233300	235270	484970	263950	431270
RPIA	0	70966	53304	0	0	48013	0	34429	0	0
LMAN1	397930	1362500	1618400	1861200	1474300	540240	559960	699470	841980	175690
NASP	80167	25887	50827	16870	9703.9	95499	34687	42602	18366	0
FMO5	133500	131690	200550	143620	158980	164270	261790	214520	84827	40489
FASN	397890	265820	265950	303890	284510	287610	226140	293460	149200	0
FNTA	79476	128230	116010	98161	0	9810.9	137330	141700	154700	89461
CCT3	1590500	1710300	1220300	1517000	1785400	2125300	1496000	1847400	1805100	994890
MRPL19	0	91189	78820	42151	193730	199260	36243	215690	0	0
ARRB1	0	33998	46485	0	0	28454	0	0	0	0
TUFM	2507200	3307100	3201700	3370700	3472900	3306100	2513200	2661500	1681900	1110900
ALDH7A1	875440	486270	430530	281020	639640	673450	686380	661540	575860	268490
INPP1	23228	83690	28958	0	76985	74075	0	0	0	0
SRP9	0	75594	110900	42939	43540	151400	156470	215820	127000	36887
PCYT1A	1021000	36513	505250	787270	605550	495410	541280	545780	653440	486730
AARS	110680	69387	175220	161400	85067	330570	94756	135410	152980	99607
CARS	10993	153270	182050	85381	72442	138700	17622	23857	78055	0
SARS	168450	246440	201660	132920	250780	245070	105180	291130	56907	573590
PSMB3	406930	288810	188590	303680	278680	348410	173250	256520	117120	119250
PSMB2	10840	285140	268620	216890	137060	198070	90037	36523	0	0
MCM2	43709	0	13904	7095.2	32431	5420.9	0	43707	8599.6	0
ACADVL	1175200	1448200	1426400	1568400	1500400	1358400	666970	980980	910600	409380
YLPM1	12734	9291.1	13206	13280	0	15727	0	0	0	0
TMED10	155580	916070	981630	1123200	942840	857650	710510	1017900	1473300	139790
RBM25	7143.3	27089	22675	28239	0	65403	28703	0	23885	0
NUMB	56158	166340	254130	252860	180060	50378	383200	81893	450280	309830
PSEN1	0	0	0	0	0	20960	0	0	0	0
EIF2B2	0	23002	31682	14420	0	12925	0	0	0	0
HINT1	86956	707740	570930	457520	395130	886860	703290	796510	696850	152710
FHIT	0	0	0	0	0	0	0	0	0	0
NUP153	121020	26435	60671	97268	134900	14923	127940	160980	122150	108710
RANBP2	256320	240690	253210	243700	164810	271420	63604	245950	80305	0
NDUFV1	129800	418670	303050	166280	73265	268840	17479	20292	16678	0
GSK3A	320710	34393	64927	41666	50157	15131	0	0	0	0
GSK3B	0	0	0	0	0	0	0	0	0	27503
KLK7	0	0	0	3250.7	0	2922.5	0	0	0	2122300
SULT1E1	83463	8786.9	56102	63148	34527	140180	105600	206420	100200	42028
NT5C2	0	12545	0	0	0	0	0	0	0	0
SEPHS1	178120	194350	10323	111180	106830	26646	24760	85437	14278	0
MTHFS	420190	72007	121400	357190	319380	211290	413980	123560	422690	61634
GMPS	8653	26157	22566	30530	39917	143950	63768	77494	0	0
LIG3	0	151670	95833	326500	472440	0	0	0	0	0
MRE11A	0	0	8011.1	0	2927.7	0	0	49651	0	0
ENTPD1	0	6620	53608	0	0	0	0	0	0	0
KHK	627060	512380	1014300	756950	585580	723350	480140	403570	243800	135850
RBP2	8261700	3378300	9600700	19287000	16099000	3501300	11527000	12438000	12502000	6179700
HNMT	0	67539	24217	53191	0	68906	0	0	0	0
GNAQ	0	0	0	0	0	0	0	0	0	0
IDH3A	941660	926750	1074000	1025100	852090	812160	508010	937530	603060	308850
SULT1A1	0	321490	306630	51923	53938	415810	0	26316	8659.2	0
SULT1A2	0	21562	52333	0	4575.4	12460	0	0	0	0
PPOX	0	0	0	0	0	0	0	0	0	0
GDI2	914220	3024600	2217200	1543500	1470700	2078500	779900	1260800	740260	528870
EMD	86568	80497	59547	608910	38298	67548	93788	470790	498790	681610
CPT1A	4711900	2933200	2715400	3497000	3824400	2145700	2791300	3845100	2683200	3037100
GATM	872870	742810	1232600	529400	207780	1334000	812970	582250	114520	28103
SERPINB8	0	149300	21233	0	28052	16711	30866	0	0	0
SERPINB9	0	5108	157650	242480	252790	43605	0	0	0	0
SERPINH1	0	54970	66423	37757	0	109720	65251	69833	61813	0
ST13;ST13P4;ST13P5	0	71609	19193	0	9978.6	129380	48317	2040.7	46945	0
VASP	710010	452740	620860	552590	547090	462490	380680	558280	403810	77193
DNM2	190140	244220	215990	224580	140530	108690	40005	51462	53480	2055.2
METAP2	0	88594	10256	0	0	13767	0	0	0	0
TNFSF10	0	0	0	0	0	0	0	3813.5	0	0
HLCS	104700	57083	76704	28959	73626	64281	89369	132540	94539	67390
CDK9	12378	0	14963	16689	19461	0	0	0	0	0
	0	1670400	0	0	0	0	0	0	0	0
LRBA	191680	221090	244170	283040	321800	356250	269810	331360	184290	50792
BCAM	0	0	0	0	0	0	0	0	0	0
PPT1	0	12922	0	0	0	0	0	0	0	0
RPL14	117260	92135	241660	197840	128350	514570	655570	608420	591640	286170
CCT8	1118900	573590	794330	909080	848460	1167500	967310	1114400	971800	614570
CCT4	492960	659720	421560	346570	358740	521550	288240	429800	301040	178090
ATP1A2	0	0	0	0	0	0	0	0	0	0
ANXA11	490820	1016200	820820	475920	457290	1146600	433870	461110	443940	278550
FXR1	387930	233650	384480	464970	295920	227080	191180	138340	192670	0
FXR2	0	0	0	22524	33660	18749	0	18143	0	0
RAB5C	738400	767530	731060	599790	625100	674450	790320	699910	1033300	775230
RAB7A	99216	439550	272390	240910	164540	602800	134250	283610	111480	138750
RAB13	0	0	9745.5	12370	0	12908	0	0	0	0
RAB27A	0	71164	59437	61755	56615	74564	0	0	0	0
PLCD1	0	0	0	0	0	0	0	0	0	0
DAP	708570	248800	306610	1167200	882250	0	821570	202050	952410	699810
DAP3	4184.8	11987	4893.7	2463.9	4897.4	53154	0	0	0	0
DUSP3	0	29127	195110	70130	74820	58318	0	52676	34182	0
SMARCA2	0	5961.8	0	0	0	4081.9	0	0	0	0
SMARCA4	66771	196320	72830	5278.7	76776	103630	137460	70058	279720	120250
IDH3G	0	121590	39039	67497	56902	111050	86154	53125	107970	0
GALK1	452120	290230	304390	446670	438760	142940	304500	283770	319530	174540
SSR4	410770	346860	303940	233170	137750	276700	194970	37868	203830	0
BCAP31	383700	145270	258530	191540	104570	190320	264190	134680	171210	81865
TPMT	96459	139490	134900	119430	78428	192530	84905	64577	146070	0
CYP2J2	0	9371.9	184560	209480	151680	6790.5	47282	56381	0	0
MECP2	34918	20205	22610	33663	33509	12411	35021	38037	30723	24610
HCFC1	149290	115900	116150	145820	151510	94447	137520	237470	114830	0
IRAK1	0	260100	106920	0	0	18063	65238	6632.1	16446	0
CAV2	0	0	0	0	0	0	0	0	0	0
ALDH3A2	534100	676080	799020	731270	800820	525440	520870	595550	329840	64083
ALDH5A1	225750	320550	199510	285070	132950	13451	172060	114480	140370	218090
HSD17B4	1489500	1283000	1641000	1494600	1348100	1583400	970580	1233200	1084200	558180
PSMD7	479010	362960	337380	518420	500160	453580	315520	528580	328210	139070
SGSH	191220	83134	86268	6717.4	0	4431.7	47055	0	136210	195140
ARSD	0	0	60881	10728	20477	0	0	6425.7	0	0
ARSE	39403	34390	36659	42990	45013	47898	39719	0	24304	0
STAT5B	0	0	0	0	0	0	0	0	0	0
CLCN3	0	8912.8	14883	24283	20489	14324	0	22460	0	0
DYNLT3	0	0	0	0	0	0	0	0	0	0
RPS6KA3	152140	44478	33484	226070	77923	155390	227410	191060	221120	50664
AKR1D1	2409100	230910	3128300	4911400	4479500	248600	4655300	4211100	6586100	0
HDGF	495540	302110	260120	219970	118040	449680	136830	164070	232320	0
LUM	0	3764.2	65809	0	0	176540	0	0	0	0
PRELP	0	0	0	0	0	0	0	0	0	0
CNN1	0	0	0	0	0	0	0	0	0	0
NDUFA8	39663	198090	109370	0	0	80837	62822	0	0	143250
HNRNPA3	608570	842040	1029100	700600	560460	1058200	1037600	640480	1568400	1470900
HNRNPA3	37874	156400	298680	151170	225570	304830	453190	155910	327610	0
FUT6	694680	1314500	658070	0	0	764450	190740	1109200	179650	0
PGD	1199500	1708600	1421000	1298900	1216000	1675600	661870	1165100	801720	259570
HNRNPM	1677900	960890	1489900	1791400	1505300	1188200	1249000	1780300	1483800	943460
KPNA2	0	0	0	0	0	0	0	0	0	0
KPNA1	0	8476.1	118490	135230	0	68215	0	0	1139.1	0
NCBP2	0	58640	42354	54139	47407	58190	0	52133	37414	0
RAP1GDS1	0	0	0	0	0	0	0	0	0	0
	0	0	22674	0	0	0	0	0	0	0
	0	0	55234	0	0	0	0	0	0	0
POLR2H	0	13674	10956	0	120800	14549	0	0	0	0
ARHGDIA	7701.4	659460	763140	172580	433930	854180	176830	252350	100920	160150
ARHGDIB	0	15776	20513	4073.6	0	23222	0	0	0	0
AGFG1	0	46232	10230	0	0	13631	0	0	0	0
HNRNPF	732240	765880	1020200	777360	694110	871970	498110	663640	550530	237450
STAT2	0	10372	22722	19148	0	21103	0	11823	0	0
VAV2	27043	124090	74582	97483	37166	27964	85641	77252	76466	38605
HRSP12	288810	143840	307730	366710	302270	99205	207680	298500	222960	175790
SMS	226240	186490	249420	196920	96732	210160	195120	123900	122770	163890
HK2	0	21906	0	50834	50751	0	0	47466	44712	0
MRPL12	192810	95894	148640	124210	113250	132320	104880	172390	83161	0
DGKQ	0	33830	29261	0	0	3779.8	0	0	0	0
THOP1	0	71226	58078	0	0	25418	0	81471	0	0
AKR1C2	0	13979	0	0	0	30674	0	0	0	0
CAPZA1	1078500	1389300	1282100	990260	776950	1194400	553280	676820	708900	173840
CRIP2	129590	19172	0	0	0	0	0	0	0	0
PDX1	0	15713	21266	0	0	13280	0	0	0	0
NUP98	0	14726	18238	24557	17288	19651	0	11361	0	0
BLVRA	0	0	0	0	0	0	0	0	0	0
SLC25A1	1234600	758370	674320	724660	476210	937150	590380	642450	412350	209690
PPP5C	65219	214070	131180	29568	58583	121090	63214	60548	57722	0
ARFIP2	0	23897	51866	38403	0	35344	0	0	0	0
ARFIP1	1141300	76395	115390	125970	153120	294730	338350	547250	532130	120540
NUBP1	0	0	0	0	0	0	0	0	0	0
ACLY	422170	490890	423490	442060	467690	452660	244660	404790	381400	160380
METAP1	14365	0	13256	0	0	15723	13682	30908	0	0
SUCLG1	539470	645680	617740	663230	690210	486730	587370	663110	845970	669190
MVD	216860	130680	236350	350160	425980	168740	117010	341610	225940	0
PGGT1B	0	0	42815	23470	0	0	0	0	0	0
COPB1	134740	803490	794600	303250	287740	642560	163440	243910	164840	59194
COPA	604670	996970	807720	829450	765950	881000	410420	737570	535770	184830
CTSC	0	310300	116680	0	47718	126770	71685	0	0	0
CLTCL1	0	0	0	0	0	0	0	0	0	0
AP2S1	0	3676.9	49815	29370	25022	18086	0	0	14400	0
SMTN	0	0	0	0	0	0	0	0	0	0
SLC16A1	49176	0	122830	163730	58751	117270	0	0	5957.3	64131
IST1	266750	191290	195370	160200	158110	138420	176870	103240	166000	215020
SEC24C	612500	462850	533320	559300	575940	323520	316990	395720	348410	187380
SUB1	0	13956	1237.9	0	77397	3936.8	0	28445	57611	0
CLNS1A	0	0	6117.6	0	0	12793	0	0	0	0
RARS	482790	458330	410170	352660	326790	377570	168110	293420	221430	46409
ATXN3	37004	0	33509	15554	79428	0	0	0	0	0
CACNA2D1	0	0	0	0	0	0	0	0	0	0
YARS	107350	41148	65441	28950	39060	40248	0	31346	14690	0
USP14	519090	185220	233370	208480	391720	269020	500140	519830	398080	217380
PRKAG1	0	0	12359	7307.2	6229.8	7863.1	13062	20978	0	0
HSPA2	0	128300	0	48391	27811	26964	0	62700	0	0
ATP1B3	0	487600	145610	49982	34905	820330	66022	196940	264680	0
RAD23A	0	0	0	0	0	0	0	0	0	0
RAD23B	169110	189880	176060	217470	130410	88025	466180	228530	267100	252710
NAGLU	0	21617	0	0	0	0	0	0	0	0
GALC	0	61162	0	0	0	0	0	0	0	0
AK2	1231800	1529800	1608800	1824600	1776000	933880	1253400	1262200	565770	509330
HMGCS2	1041000	2834300	1782200	2018100	1589000	2308400	1100500	1329300	1714700	1036800
ALDH18A1	1401000	1085300	821630	907620	1244200	1612800	1096900	1473800	1033800	739090
NAPA	69621	95893	55617	414970	66497	191400	66849	340050	575970	590890
MFAP2	0	0	4972.4	0	0	3852.2	0	4993.5	0	0
AIF1	0	0	0	0	0	0	0	0	0	0
EIF5	93373	96022	140300	56404	84295	93425	58198	108980	68935	69327
SLC12A2	8999.8	0	8261.2	11532	17934	44624	41371	67531	61097	64298
PSMD4	0	82825	175570	21301	8626.2	128380	0	35426	0	0
DRG2	0	45952	31723	30474	0	142840	0	0	0	0
CSE1L	247960	23217	96492	61527	60683	188250	96081	118850	130500	82399
AQP5	0	388290	0	0	33950	21128	43614	44607	0	0
VCP	1495900	1160900	1288300	1346900	1215200	1652900	1308100	1247800	1460100	893100
MFAP1	120890	5823.6	22025	30294	25510	0	0	24559	4780.3	0
HADHB	5484200	4094400	3615100	5448300	5638300	2803100	4205800	4453300	4067800	2255300
MANF	268530	85412	74148	126160	190180	202490	124320	176200	148460	24629
MTTP	6427000	7685200	6477700	5385700	5576800	7089100	3305500	3683900	2872900	1742800
MLLT4	308830	143930	211270	267620	101540	79572	116670	120250	60407	25505
NAP1L1	0	20768	10778	0	0	0	0	0	0	0
CASP7	0	78790	25131	0	45598	82475	49457	50190	40034	0
CASP9	0	12113	32884	45765	27185	11052	0	0	0	0
CASP6	0	78024	128050	49322	40766	123720	32399	53184	111950	0
ADK	108910	24617	59096	0	115630	29425	78370	108860	164080	0
ADAR	242650	138870	137200	63264	79105	151490	211730	176930	206500	0
LAMB2	0	232500	0	12853	9555.4	27378	0	0	0	0
TPD52	290950	840880	1299600	947600	534780	1169400	735390	1201900	562120	718050
SEC13	0	163590	144840	147240	176740	449170	222360	205820	195710	0
NHP2L1	173520	9480.2	33167	83422	92947	138620	120930	153430	215890	75888
NPEPPS	25441	553020	402910	406930	423430	485740	349190	333520	265760	108600
GFER	79094	27690	79111	96986	54676	27099	0	36993	0	0
HNRNPH2	59374	152840	176310	146080	194600	96805	14674	115430	28314	0
OXCT1	25220	25411	30888	30205	6640.1	27448	20041	4817.8	20411	11280
EIF3B	152140	116810	165700	180920	108900	276340	211180	212810	309170	122000
FCGRT	0	13736	34412	0	0	49519	0	0	0	0
BID	0	3643.2	0	0	0	16293	0	0	0	0
ATP5J2	0	45620	0	40758	0	0	30322	0	68349	0
ATP5J2	780050	2243700	1527700	1166800	629880	1294400	538490	497580	141140	0
	0	74958	65082	86878	133380	66310	50849	101230	41432	0
RRP1	25680	4028.7	0	0	0	34850	38578	30531	42500	28218
MARS	101050	132910	328650	226840	279140	267080	197500	220570	248030	100070
ITGA1	0	0	0	0	12664	0	0	0	0	0
ATP5I	2800400	427480	1200000	3631000	2984500	1079300	1997800	2796800	1958100	1292800
LGALS4	3277200	2939200	4697200	4307700	4196800	6997600	3108500	4125400	4562400	3045000
EIF6	0	236790	702330	380700	448440	673080	222750	484930	387020	408620
CTBP2	140740	52694	83920	56977	51396	104420	114040	4301.6	0	0
NDUFA6	0	552420	339110	6568.3	103180	437140	115820	305350	59480	0
PEX3	140090	29880	1475.5	750180	4528400	0	118180	24038	72095	1033100
TMEM33	0	176980	103130	35379	0	218180	0	35881	0	0
SYNJ2BP	0	106160	82789	0	0	59153	0	0	0	0
GEMIN4	0	0	0	415090	283910	0	0	0	421460	335330
RAB25	135070	82285	114050	115340	104710	118950	5707.6	73250	0	22061
CORO7	5687.4	322000	250250	198820	173740	224760	102460	208000	110170	0
NUP107	0	4879.9	19303	8277.2	7292.2	2837.4	0	0	0	0
GSDMD	57657	21135	183860	137890	138930	125790	80182	145380	49595	0
EEFSEC	3700.2	24860	48965	31434	40797	43496	32045	49048	32907	0
EPPK1	462510	369600	826550	1001900	809860	484610	263120	282670	577550	186290
ANTXR2	0	0	0	0	0	0	0	0	0	0
FAM3B	0	134610	129100	154570	145700	159730	104300	152680	136570	0
MTPN	3596.1	51169	175610	237960	140690	171030	0	102350	67696	0
HIST1H2BD	532890	119420	339580	671870	571760	142150	811940	886570	841730	629110
NLRP6	61779	154200	170640	39466	0	179230	37233	53128	40409	0
NLRP6	261410	2587.1	0	62577	125440	0	260210	326950	271190	153540
DEFA3;DEFA1	147200	162630	27293	18887	141780	57196	130930	32036	146340	84412
GNG2	46244	0	0	1927.6	27005	10124	68525	140180	34613	0
ARPC4	735210	1055500	758570	718850	1122400	993360	368460	720030	304060	92395
ANAPC15	0	0	0	0	0	0	0	0	0	0
SEC61G	242110	116170	55982	172950	511370	32007	27441	94755	192070	99297
TPI1	4825300	8596100	9829100	8080400	7315000	8462800	6785900	6616700	8064300	4432400
EIF3E	212790	105260	154310	205270	71159	173290	149070	338710	142200	41045
SEC61B	521840	180510	209010	343820	346460	423360	1183000	985470	1158300	380260
PTEN	0	33747	0	0	0	0	0	0	0	0
PPP4C	0	25944	50280	0	0	0	0	28268	68042	0
MYL6	6206700	4915800	6006800	5496500	5054000	5023200	4434000	4959100	5315000	3218200
ACTB	38507000	38615000	52535000	45546000	46655000	46849000	35566000	39235000	32299000	18810000
EIF4A1	111060	1126200	1055400	581250	696160	1185100	337400	782280	251890	46558
RPS20	107480	795600	679160	264070	293610	654800	293620	569650	183150	41337
PRPS1;PRPS1L1	0	19012	0	0	0	0	0	0	0	0
PSMA6	772590	521390	490170	558270	634380	682780	706870	628560	580150	408480
S100A10	62565	834070	359520	57510	52308	296950	0	12957	0	94301
CDC42	21508	294350	118680	416430	217270	140650	279010	952380	989430	593160
DSTN	177670	61832	45009	106600	136780	42121	73736	81820	65465	19654
GMFB	0	35691	33748	7509.4	17050	56159	32989	58320	33890	0
RAB8A	435320	311490	499760	338450	289820	314230	403820	306270	439340	285370
SPCS3	0	0	0	0	0	10072	0	0	0	0
SRP54	0	61298	2209.3	107540	40357	179010	67968	126090	169720	56182
RAB4B	103860	17498	49892	58148	38309	27076	0	0	0	0
RAB2A	10758	442780	331530	257590	275540	551690	148130	262580	155030	0
RAB5B	0	177980	133180	263850	87447	44615	141420	274590	322030	128190
RAB10	887460	804980	892100	687400	621430	354660	308000	346060	478540	443080
UBE2D3;UBE2D2	187210	205040	137590	161430	292260	326370	254880	368830	203860	73353
UBE2M	164620	14402	58655	106570	52143	91917	73107	125320	52048	0
UBE2K	12253	49902	56424	36961	0	15330	0	5258.7	4962.7	0
UBE2N;UBE2NL	1108000	368460	1273500	787460	674950	607510	791550	666580	887510	663950
RAB14	42318	403530	299920	133780	144570	251870	49406	140310	26064	4660.6
ACTR3	698350	760560	821930	707610	621490	690070	339890	622570	386020	119050
[truncated: 2,890 more rows]

## Sheet: F.1D LFQ Mouse LCM
Gene names	Mouse A-1 api	Mouse A-2 api	Mouse B-1 api	Mouse B-2 api	Mouse A-1 lat	Mouse A-2 lat	Mouse B-1 lat	Mouse B-1 lat
Cul4b	0	8766	0	0	16114	0	0	0
Arfgef2	0	48654	0	0	2286.6	0	0	0
Kiaa1522	0	26550	0	56918	51270	57894	0	33192
Itgb4	254830	237170	132440	157620	120540	156970	68071	95287
Ptprf	0	1665.2	0	0	0	10716	0	0
Osbpl9	0	0	0	16529	0	0	0	17825
Ddi2	20436	143060	160000	160760	214770	133950	155090	158580
Ckap5	0	0	0	0	0	0	0	0
Tprn	87983	73031	0	45709	0	51461	53052	44094
Acnat1;Acnat2	0	42579	0	28880	44843	41982	0	39498
Ubr4	0	80352	0	63120	74586	38996	0	36272
Skt	0	0	0	0	0	28555	0	0
Tmem236	0	18393	0	0	6454.2	0	0	0
Mroh7	0	39042	0	114260	58508	85319	0	0
Col6a4	0	69095	0	79430	13425	32037	0	0
Kalrn	0	0	0	39506	38825	28977	0	0
Trmt1l	0	0	0	0	22913	18349	0	0
Tbc1d8b	0	13669	0	0	0	22225	0	0
Ttc38	58559	89274	56881	48519	78983	88502	0	62892
Krt28	0	11496	0	0	0	0	0	114360
Tmem238	0	51473	0	46838	29055	661.85	54049	0
Slfn9;Slfn8	0	0	0	0	0	0	0	0
Xpnpep2	0	33641	0	0	107740	25215	32893	80329
Thoc2	0	11607	0	0	15507	0	0	0
Cad	0	0	0	0	0	0	0	0
Brpf1	0	0	0	0	0	0	0	0
Abcc3	0	2382	0	28654	18233	21627	63206	17792
Trappc11	0	45808	0	0	0	0	0	0
Plxnb2	0	69755	0	38896	29560	37569	0	0
Flvcr1	0	6127.6	0	0	9069.8	0	0	0
Dock1;Dock5	0	50832	0	35023	0	47273	0	40881
Tmf1	37192	35167	0	0	44481	0	0	0
Hist1h2ah;H2afj;Hist1h2ak;Hist1h2af;Hist3h2a	11481000	4392100	5084500	9812200	8334500	14284000	16429000	11319000
Vsig10	0	0	0	5269.8	0	0	0	0
Safb	0	0	0	0	0	19038	0	0
Ccdc6	0	24523	0	0	22482	0	0	0
Gls	0	72518	0	67340	65492	64766	78073	108360
Fga	0	0	0	0	0	0	0	0
Gcn1l1	0	33217	0	30982	53702	43530	49723	41140
Mki67	0	979.96	0	0	0	0	0	0
Parp4	0	39493	0	104440	11355	22637	0	0
Ptprh	0	0	0	0	0	0	0	0
Apob	142240	309000	156490	426380	319320	194700	67480	133080
Rnf213	0	38287	0	13989	49694	54733	0	12116
Dsp	565610	600580	504840	471020	370980	407100	188920	1818500
Nolc1	0	45748	0	0	0	0	0	0
Myo1e	0	52367	0	15663	26755	0	0	0
Bod1l	0	4239	0	0	4640.6	0	0	0
Ube4a	0	0	0	0	21991	0	0	0
Arhgef5	0	0	0	0	0	0	0	0
Numa1	37987	84381	31940	70979	123690	105850	46498	78479
Cdhr2	379350	392420	316220	361060	399430	328950	422980	286620
Helz2	0	0	0	0	0	0	0	0
Sec16a	0	40993	0	4969	24716	31381	0	32847
Herc6	0	0	0	0	0	0	0	0
Tpr	138670	62733	55483	39119	84602	67417	44212	50944
Tspan15	0	13553	0	15944	19581	0	0	0
Farp1	43614	21967	0	20451	0	0	0	0
Slc9a3	140950	80588	59053	44037	71199	63294	69650	57639
Nccrp1	199270	49092	105310	0	0	65878	9089.4	156890
Arfgef1	61186	36840	29358	0	24865	25722	31305	26851
Atp2b1	240940	60419	55281	78318	68945	82978	142310	36463
Ank3	0	97153	23601	27231	53154	0	0	0
Hk2	0	1932.2	0	0	0	0	0	0
Sec22b	297860	486710	326870	281270	276450	217050	268460	233030
Dpysl2	0	30590	0	25373	27671	109060	0	42976
Lgals9	140750	103430	66788	67753	150300	184960	147090	114550
Emd	11984	0	0	0	12514	18094	0	18019
Esrra;Esrrb	0	0	0	0	11148	0	0	0
Gtpbp1	0	0	0	8126.1	0	0	0	0
Alyref;Alyref2	0	82804	0	111450	129760	178190	0	62132
Clta	0	148390	0	49552	54744	28806	0	37456
Endog	0	72203	56752	127110	47699	121450	128360	101740
Mttp	3123600	4234900	3195300	4501200	3620300	2555100	2557800	3208500
Myh11	0	135530	0	0	0	0	0	0
Metap2	0	0	0	0	0	0	0	0
Arg2	1922600	2543800	2729000	2121500	2512900	1757700	3970800	2845400
Prdx6	214390	350220	152320	308640	434260	508410	324810	388210
Akap1	0	9656	0	0	0	0	0	0
Bak1	206890	128180	157480	197960	116070	141700	122000	0
Casp6	0	314940	199830	277190	243660	184820	0	78223
Dld	648210	449970	361550	488670	386710	211600	588370	462750
Hsd17b10	0	85469	60359	112180	273740	137990	37217	37401
Tcof1	0	0	0	0	33059	34933	0	0
Dctn1	80640	219170	68115	193530	136190	77593	76713	85972
Prkcsh	520210	366940	254900	360360	314530	341980	496660	275350
Eef2k	0	0	0	0	0	0	0	0
Prdx4	4689400	4733900	5585600	62556	4525900	4294000	5921000	3508100
Diaph1	0	0	0	30533	0	0	0	0
Eftud2	0	53449	0	54440	64193	78976	0	0
Galnt4	0	22536	0	0	16278	40992	0	21667
Galnt1	0	25546	0	13598	21578	0	0	27066
Faah	0	2369.2	0	32314	8784.8	51321	0	14436
Aip	0	0	0	0	0	16513	0	22358
Tuft1	0	33616	0	0	0	0	0	0
Atox1	0	0	0	0	0	0	0	0
Pex5	0	760.45	0	23953	25282	34069	0	0
Snap23	0	110200	55354	85526	88056	70324	0	6212.8
Guca2b	0	0	0	0	32221	30396	135570	25745
Psmb1	0	167950	102920	245990	190910	299360	0	107240
Hdac1;Hdac2	0	0	0	77152	70193	99529	0	75243
Map2k3	0	0	0	0	0	4762.1	0	0
Ndufb11	15984	10678	0	0	0	0	0	0
Gsto1	1923800	1554600	1894700	1649800	1116400	1514900	790590	1499900
Cyp3a25	0	130100	72730	146800	138640	245800	0	377270
Man2b1	0	33718	0	17203	24723	22828	0	20512
Rpl21	0	28733	0	19573	17526	30955	0	0
Gclm	179720	163500	0	245210	96799	107850	0	126740
Amacr	0	60491	0	12005	65671	126290	0	52721
Cldn4	0	65117	0	41018	0	0	0	0
Kif1c;Kif1a	23819	12608	0	14320	10135	24043	0	13000
Agpat1	0	40812	0	79248	37471	57160	204260	95994
Scarb2	0	0	0	43949	54089	52803	0	0
Phb2	1351600	769610	730320	698930	828900	982050	941630	1001600
Emg1	0	0	0	0	0	0	0	0
Atpif1	0	0	0	0	0	0	0	0
Gosr2	0	0	66390	0	43231	50777	0	0
Ddt	0	184190	95801	86431	108000	78452	77538	0
Psmd4	0	0	0	0	29722	0	0	0
Dhx15	73422	79166	55241	89734	121560	136340	78591	92298
Purb	93868	65367	0	49034	69774	48841	0	65549
Nmi	0	89881	0	62064	7949.6	54108	0	0
Srsf5	0	0	0	0	0	0	0	0
Kpna4	205710	38195	0	41366	42015	55363	0	0
Kpna3	65081	51046	0	26858	41794	0	67649	0
Capn1	31874	142460	77282	89701	160750	89645	0	160920
Anp32a	0	155230	33527	97169	200810	91359	0	0
Exoc4	65032	0	0	0	0	0	32825	0
Phyh	0	86155	56833	78796	93482	89717	0	0
Sult2b1	0	0	0	0	0	0	0	0
Ech1	0	21626	43786	69291	60774	137120	86341	108670
Fkbp8	22788	29358	0	14184	39777	39886	0	0
Slc27a2	0	113700	86505	164780	88709	89435	102930	59772
Psmd14	4008	205410	0	244550	126640	0	128660	248990
Adam10	0	28925	0	32221	65638	19814	0	2833.5
Scamp3	0	31483	0	0	0	29974	0	0
Bet1	0	20874	0	31262	29451	11968	0	0
Anxa3	0	0	0	0	0	0	0	0
Anxa8	0	0	0	0	0	0	0	0
Ap1b1	0	235350	97066	123170	243730	118920	51972	102940
Neu1	0	30750	0	0	15779	0	0	0
C1qbp	0	71650	0	63771	67960	0	0	88434
Gstm6	0	0	0	0	7947.5	16744	0	0
Hap1	0	0	0	0	0	0	0	251100
Myadm	0	13038	0	0	0	0	0	0
Ndufa1	0	10228	0	62982	19642	57783	0	0
Nudc	0	88467	57670	64595	80791	65214	0	61473
Pnn	0	0	0	0	58670	0	0	0
Sptlc1	143420	151850	110910	105650	112400	0	148350	71625
Hnrnph1	0	32034	0	60917	25961	107860	0	127190
Api5	0	55766	0	37401	116440	81818	0	58171
Timm44	0	2718.9	0	35378	34682	51554	107460	61332
Cops5	0	92174	43513	33374	64763	36935	41388	40914
Calu	0	33759	0	63528	40722	60373	0	26480
Lsm2	0	0	0	0	0	30084	0	0
Fxn	0	58098	0	61873	66439	68550	0	0
Aldh1a7	0	33518	0	61606	73692	51313	0	0
Psmb10	1007100	549990	554600	421910	623160	516570	721290	403990
Rab33b	0	22025	0	0	0	28113	0	0
Mrpl23	0	52822	0	37809	0	99754	0	104990
Ddost	0	274540	214010	284060	350910	366720	339990	325440
Cyp2j6	0	0	0	28434	6525.7	75293	88386	0
Ap3d1	0	14166	0	52136	24490	51832	0	17805
Man2b2	0	38423	0	0	36049	32986	0	0
Dapk3	0	38681	14193	26937	32904	0	0	36742
Dffa	0	0	0	0	32070	0	0	0
Csnk2a2	0	18182	0	0	15640	17831	0	29457
Smarce1	0	32250	0	0	36794	23883	0	25747
Asna1	0	22165	0	28385	0	0	0	1099.1
Slk	0	0	0	0	0	0	0	0
Trappc3	146740	102000	61046	73317	78957	96593	109810	82598
Pgrmc1	0	89799	251710	448710	243480	275970	118880	172230
Impa1	106810	164120	137070	190650	224800	292440	177800	177230
Bckdk	0	0	0	0	0	37520	0	44048
Copb2	221440	402630	294600	313350	329990	236130	245410	313540
Cyp2b19	0	35432	0	181920	71086	133290	0	127620
Syngr2	0	50845	0	0	54020	0	0	0
Strn	0	42594	0	55085	0	0	0	47079
Dsg2	385020	206600	233060	226810	213430	126110	153450	95917
Gbas	0	0	0	0	0	0	0	0
2007-09-01	0	17339	0	0	36122	0	0	25578
Eif6	251550	285460	208660	209490	212300	274660	147390	207660
Rpl35a	0	979.42	0	0	0	0	0	0
Atp2a2	147080	281600	191690	226280	266860	208760	280460	233290
Supt5h	0	0	0	0	26213	0	0	16775
Chkb	41288	38747	0	17498	25014	20191	25946	27149
Psmb5	0	39703	0	42768	36052	86746	0	53143
Dhx9	0	129020	26050	60487	65183	123660	30568	49142
Dpm1	0	3763.5	0	0	56166	46874	0	0
Eif3d	0	31158	0	0	15811	60071	0	0
Eef1b	0	33490	71735	72985	46203	94426	0	85754
Hmox2	0	13971	0	21967	0	34227	0	29895
Ptp4a2;Ptp4a1	0	0	0	0	0	0	0	0
Cideb	138400	106870	0	96308	56391	0	0	0
Nmt1	0	0	0	42712	0	137250	0	0
Epb41l2	0	11098	0	0	0	0	0	15436
Gpx4	0	91211	64697	183400	146030	101890	70378	106110
Btnl2	190890	134490	103570	138250	189620	89409	77428	105390
Pdlim1	547290	469580	325850	403050	400680	451610	492560	460920
Vamp8	0	34851	0	35082	30922	0	0	8578.5
Psma3	297480	275070	247960	163700	229940	224120	347960	290010
Stx7	262410	131780	112470	75380	126170	110130	164140	71099
Sfn	101510	268190	102570	124010	134740	92911	55191	695480
Ugdh	1246400	1363800	1221000	1136700	866470	1005000	1263100	930900
Snx3	0	175640	322810	193370	0	0	249640	0
Snx12	0	4503.9	0	0	0	0	0	0
Hsd17b12	10674	18417	0	37217	0	71123	12635	0
Srpk1;Srpk3;Srpk2	0	0	0	0	0	0	0	0
Sprr2d;Sprr2h	0	0	0	0	56295	0	0	3277400
Pigr	0	48863	4283.6	12730	213830	258270	72986	118740
Smpd2	0	0	0	22455	0	0	0	0
Pfdn2	0	35396	0	29590	50449	56258	0	0
Itln1	0	18025	0	23167	17670	34766	0	0
Agr2	1266900	1555600	1086000	1611100	1600900	936820	2095100	1353000
Nid2	0	0	0	26261	0	0	0	0
Myo1a	879860	1905300	1151700	1364200	1668900	1091900	944150	1142000
Wdr1	193300	314230	363940	413220	317700	448460	365050	332620
Vti1b	0	81133	0	46878	67624	40794	44530	27818
Papss2	699310	806660	567580	1147500	329320	2632800	1661800	800280
Mtx2	0	54969	0	50145	57463	36808	0	0
Rdh7	20808	125940	95756	95239	20245	95631	0	138330
Capns1	0	0	0	18441	37238	15930	0	0
Dync1i2	161250	176530	111370	104240	133090	91865	96306	97595
Ap1g2	55402	71941	0	68484	111300	63450	0	51046
Ppt1	0	35609	0	58846	74197	0	0	0
Ddc	53261	130340	98750	175670	103080	171400	65457	129930
Cops3	0	23005	0	56004	50183	73797	115290	71352
Cops4	0	58862	52281	95425	68284	100090	0	65161
Cldn2	0	0	0	0	0	0	0	0
Hnrnpa2b1	2140000	1150900	1068400	690690	1323700	1337900	1495200	1031500
Comt	294830	176030	122060	144540	184850	0	314340	199370
Slc28a2	410230	221890	163030	145130	0	0	11365	0
Gosr1	0	6191.1	0	39586	21113	42982	0	38654
Pak1	0	130600	98598	95798	0	115430	0	89604
Psmc3	0	140370	66483	89700	162430	55227	0	102920
Clpp	0	0	0	0	50386	0	0	0
Ctbp1	0	52558	0	58206	74978	83078	0	30594
Map7	130640	166380	123970	129590	145590	115400	107190	75571
Birc6	0	0	0	0	0	0	0	0
Tom1	28505	65992	0	0	0	0	22575	0
F11r	0	63319	0	98207	62630	0	0	61506
Stam2	0	0	0	0	46968	12809	0	0
Idh1	92205	510680	244570	609120	370230	337740	172220	371680
Apaf1	0	54687	0	21057	23755	13304	3405.7	16915
Soat2	0	320000	183170	259020	258280	150810	0	234760
F10	0	0	0	0	0	0	0	0
Lin7c	0	0	0	0	0	0	0	87098
Gnpda1	0	69570	0	82380	75083	50336	0	0
Yme1l1	0	19027	0	0	15322	48765	0	0
Stx8	0	0	0	0	0	1302.9	0	11788
Gcat	0	0	0	33854	27849	50383	0	45063
Tpp1	0	0	0	0	0	0	0	0
Itm2b	14169	61436	0	33617	0	15718	0	28144
Coro1a	0	135060	0	0	90757	46266	0	0
Cope	0	201760	199110	223720	106710	166590	0	77400
Rbm3	0	29261	0	17009	34591	0	0	35124
Casp8	0	105930	0	78768	91469	108680	0	0
Adh1	0	684450	399920	604600	522850	569040	203900	397180
Dhfr	0	159930	77481	0	0	57934	0	102070
Mtco1	0	0	0	68751	0	0	0	0
Mtco2	1164600	2510900	1636100	1708700	1853300	1714000	1387200	1618300
mt-Co3	0	0	0	0	0	0	0	0
Hprt1	0	119850	56841	75234	40261	0	86805	1016.9
C3	31369	15361	0	11266	9427.9	0	0	12354
Igj	0	629.49	0	0	71953	0	189970	0
	0	39181	0	0	45873	15970	0	0
	0	0	0	0	0	0	0	0
	0	1944.7	0	0	61786	0	0	0
B2m	915450	678930	473750	434460	808040	428260	0	429630
H2-D1;H2-L	0	97973	0	97685	108450	103030	0	0
H2-K1	0	113000	0	113950	143390	134640	0	37657
Hba	0	501050	32485	281030	136130	448680	195250	79687
Hbb-b1;Hbb-b2	0	831310	173070	394690	86964	891400	701000	565680
H3f3a;Hist1h3b;Hist1h3a;H3f3c	268660	837580	3357100	5294700	4138700	6940100	4165700	3709800
Col4a1	0	35378	0	21634	0	46988	0	0
Lamc1	0	52026	0	0	0	0	0	0
Lamb1	0	0	0	0	0	0	0	0
Mtnd3	0	36074	0	0	0	37836	0	0
Mtnd4	0	18723	0	0	7998.7	0	0	0
Mtatp8	1743600	1634400	787180	1354700	893960	1360600	1875100	1228000
Ada	1484500	2771500	2006400	2424400	7802.1	17801	124.62	2794.2
Krt1	0	2282.3	0	0	18282	0	45572	0
Gzmb	0	0	0	0	0	0	0	0
H2-Eb1	0	0	0	0	0	0	0	0
Cd74	2672.7	48616	0	21552	0	39352	0	0
Araf	0	12659	0	14047	19439	32017	0	0
Aldoc	0	0	0	0	0	23318	0	0
Aldoa	228560	351570	257130	231110	335470	436490	398540	492390
Prkaca;Prkacb	0	0	0	23865	26010	17565	0	26645
Got1	849260	608280	752300	592300	265580	668810	533940	506760
Got2	199130	435150	392950	380040	393620	517970	463580	442640
Cela2a	0	23394	0	0	55614	0	0	0
Tuba1b	1900800	1660400	2090500	2723000	2123300	2192000	2613000	3128500
Src	0	238960	152530	53098	135510	70636	163750	87277
Ldha	6051900	6747700	6957400	7514300	6638800	7941700	8639300	5206200
	0	0	0	0	22149	0	0	0
Nr3c1	0	9931.4	0	0	25448	36751	0	0
Apoa4	1091000	1654700	1636200	1650800	957620	600030	791190	1001800
Gpi	277770	496320	321010	612420	511780	495020	553530	457450
Me1	0	0	0	0	0	1833.5	0	0
Prss2	0	114420	0	56669	0	0	0	140660
Anxa2	2861200	3013700	2292900	2340300	2326800	1678300	1573700	2265200
Alb	1728300	1632500	1196900	1040100	607660	1182700	498090	728570
Rrm1	0	0	0	0	0	0	0	0
Serpina1c;Serpina1a	0	0	0	54665	0	79669	0	41365
Serpina3k;Serpina3c;Serpina3n;Serpina3m;Serpina3g	0	93739	0	16542	45345	93348	0	0
Hsp90aa1	0	333680	176880	215990	335680	248350	161460	233370
Pdia4	407100	311020	242470	208980	366720	333290	350330	240140
Aprt	58370	125130	0	74149	80624	174290	20560	188770
Hsp90b1	883630	977440	803050	703100	1147800	1092100	1162500	946590
Col4a2	11727	53297	0	40395	29123	36890	0	0
S100a10	0	0	0	77292	75955	0	0	0
Sod1	742930	1380000	794480	860420	1013400	505310	276720	531990
Mdh2	3532700	4549200	3851800	4370600	3942200	4348700	3925400	3703300
Nras;Kras;Hras	0	0	0	52694	0	0	0	0
Gnai2;Gnao1;Gnai1	351100	204050	179010	187060	141920	182690	210240	197770
Polr2a	0	0	0	0	47605	0	0	0
Spink3	0	7807.5	0	28975	41979	47940	0	0
Itgb1	0	0	0	0	0	48667	0	0
P4hb	2344400	3023900	2329600	3013900	2402500	2107700	2361500	2598700
Cck	0	0	0	85161	66985	0	0	68633
Ncl	0	129840	0	35476	343960	208370	103170	138960
Pgk1	135440	497370	375370	596270	376260	605490	247950	394940
Ace	295870	419080	362100	302390	849430	527670	692930	575990
Fth1	0	39093	0	23109	0	127050	0	68549
Hmgn2	0	4651.5	0	0	5026.2	0	0	0
Sod2	72011	265000	153820	224620	274450	234810	112690	134710
Cdh1	224610	161480	189510	247410	223500	254060	169210	189300
Chmp6	87159	79941	92489	66980	73845	78048	0	92533
H2afv;H2afz	0	164010	0	96898	304860	58915	0	167980
Uba52;Rps27a;Ubb;Ubc	1931300	3307500	2553500	2281200	3235300	3861900	3515600	3712700
Pet117	0	0	0	0	0	16283	0	0
	0	0	0	0	0	0	0	0
Calml3	823150	6740800	1954400	1979800	5089000	1025000	1232700	1660900
Anxa1	0	423.15	0	0	0	0	0	301280
Eef1a1;Eef1a2	247590	1219600	396680	1456600	1426900	1051500	564170	2231000
Nid1	0	0	0	26524	0	0	0	0
Alad	16298	93397	69079	50895	112260	46767	0	111490
Ctsb	0	25560	0	45869	75793	71449	0	78532
Eif4a2	0	29629	0	39427	135760	52165	0	0
Txn	409680	1830700	1337300	1838800	1822600	1531700	1259100	1158100
Gstm1	394490	350170	413580	659380	218890	297530	382370	688450
Tcea1	0	31516	0	30205	0	40862	0	0
Slc3a2	796200	1162900	1203100	1452200	1156300	829640	1193200	1321300
Hist1h2bk;Hist1h2bc;Hist1h2bh;Hist1h2bf;Hist1h2bp;Hist1h2bb;Hist1h2bm;Hist1h2ba	950340	1298100	1070100	1984400	2186100	3594900	3541700	3214300
H1f0	432250	466170	187220	246630	336970	303430	511100	379090
Sub1	0	114730	29088	48930	142310	57378	0	69428
Gzma	0	0	0	108800	85171	135350	0	0
Rrm2	0	0	0	0	0	0	0	0
Gpx1	150010	274130	19488	148950	363720	239380	141650	137440
Lamp1	99282	220000	0	92971	175830	52395	62962	262970
Cdk1	0	0	0	0	0	0	0	0
Hsp90ab1	1410200	2138200	1582800	1375800	2252600	2186600	2296700	2052000
Krt8	8905000	21282000	11780000	12549000	17122000	7321000	7479800	9427300
Otc	1120800	786090	975610	808750	906390	784180	1191400	546210
Tcp1	38945	300970	36275	239930	301450	307560	270650	239520
App	0	0	0	0	30189	0	0	0
Prkar2a	0	27295	0	83003	67222	115790	0	74992
Pfkl;Pfkm	0	4517.6	76279	76081	43460	100720	130890	60486
Fabp1	3863700	7360500	8975200	10520000	7146000	11946000	8614400	8868600
Cox5a	180890	558650	467510	777380	520580	863590	528530	701140
Cyp2b10	1074400	1297100	1262400	1536800	2060800	1521600	1981500	2195100
Pdcd6	0	57167	0	194650	30915	114910	0	49321
Rpl7a	80634	229880	135300	178320	230920	264160	257910	241670
Gsn	333460	293680	98987	74982	78847	75250	113490	65082
Umps	0	0	0	0	0	0	0	0
Gpd1	188600	520370	393640	1113900	568790	485320	326420	512920
Gsta1;Gsta2	9427.4	791900	573620	1218700	416620	1419000	626750	1405600
Dnmt1	0	0	0	0	0	0	0	0
S100a6	0	0	0	0	0	0	0	0
Atp1b1	5982400	6822400	5041800	7334000	7304000	5232400	6036600	4885700
Rpl27a	0	352420	151500	172350	298590	283180	337120	0
Rps16	0	138650	73346	109970	181050	185760	0	144350
Rpl7	151960	230280	194570	166170	241870	332150	377100	440950
Mdh1	602320	1971600	936120	1473400	1423500	901000	719980	1131100
Rpsa	466220	937880	900370	778850	711330	1430600	1289800	1112500
Calr	0	242590	134220	235170	272490	145590	13797	221720
Slc2a2	0	140110	112400	202770	180450	343370	129350	60088
H2-T3	0	132650	0	151250	112010	91348	0	0
H2-Aa	0	0	0	0	0	0	0	0
H2-Ab1	0	34213	0	0	55024	21001	0	0
Srp54	0	10670	17517	0	32769	0	0	0
Hspb1	0	0	0	0	0	0	0	654700
Psmd3	0	48943	0	46937	126300	0	0	27049
Lmnb1	396600	559230	443070	398370	709990	612650	614110	512400
Rplp0	32025	153980	215490	289800	360840	346970	246160	366490
Glul	0	0	0	0	0	0	0	0
Bpgm	0	0	0	20020	0	0	0	0
Cd44	0	0	0	0	0	0	0	0
Nme1	47217	104690	156040	83150	127880	164080	191880	58826
Gstm2	0	108530	139300	134550	106120	42912	42861	91961
Hist1h1c	681840	355930	928350	742430	787250	904200	240550	1064500
Atp6v0a2	0	0	0	0	34596	29776	0	0
Chgb	0	21340	0	0	15101	0	0	0
Lgals3	0	101180	194850	534780	181960	231450	83293	140110
Ldhb	0	0	0	2400.6	0	0	0	0
Mut	0	48314	0	49941	75649	43158	32828	55427
Enpep	179240	243800	116140	290890	488960	357190	127390	356650
Sptan1	351150	694700	365210	602640	505960	485020	244390	436890
Ctsa	0	0	0	39865	68747	0	57784	47737
Gapdh	13471000	9770800	12572000	11405000	7320800	11615000	13184000	11201000
Lamp2	0	5235.8	0	38411	43529	66767	0	0
Hmga1	0	0	0	0	47993	20929	0	0
Eno1	1313400	2410500	1668300	2973000	2236200	2581200	2039700	2298200
Ptbp1	0	39459	0	116240	147240	223600	99985	171000
Ap2a1	0	88275	0	34412	61644	6147.7	0	14237
Ap2a2	0	240660	40981	191760	164820	100030	3078.4	191240
Gba	0	0	0	0	0	0	0	0
Defa-rs1	0	0	0	0	0	0	0	0
Selenbp1;Selenbp2	96468	266540	158550	202340	173800	262250	36686	234640
Hk1	0	0	0	0	0	0	0	0
Ugt2b17	0	0	0	0	0	0	0	0
Ppia	1940100	1297400	1663100	1449700	1679100	2643300	2817600	1778200
Tpi1	2383300	1495800	1960300	1390000	1081300	2150100	2367500	1492300
Hspa1a;Hspa1b	0	35955	0	51371	53150	68284	0	307310
Lyz1	0	44295	0	11724	0	84015	0	446280
Pcna	0	0	0	0	0	0	0	0
Mthfd2	0	19459	0	0	0	0	0	0
Ctsd	0	36323	0	21858	0	53562	0	0
Bsg	261410	378760	405050	368200	311660	390940	328780	347480
Rps6ka1	33795	113600	29854	148400	161140	44383	0	36570
Rps6ka3;Rps6ka2	0	38302	0	0	0	0	0	41187
Cfl1	1097800	1523400	1195400	677030	1062900	1020000	1118100	905500
Fasn	0	36629	0	21150	89727	63728	0	28957
Gstp1;Gstp2	6053.1	823060	228690	625970	709160	526470	113320	689780
Ifrd1	0	16796	0	0	0	0	0	0
Rpl13a	190470	208480	152130	90523	168110	146370	171590	115270
Serpinh1	0	0	0	0	0	0	0	0
Nelfe	0	0	0	0	0	0	0	0
Muc13	2166600	901300	866630	891180	846050	832060	806550	635040
Cox5b	0	323480	56425	198640	387730	111860	63565	192070
Gstm3	446330	666650	785760	748910	522720	544090	743960	731150
Cox4i1	703300	676790	997460	717860	811390	1135200	1331300	898430
Lsp1	0	19478	0	16922	26889	23910	26233	32092
Hspa5	953980	1238900	1061100	1005300	1255000	1225100	1285600	1162800
Hexb	0	40747	0	44506	56779	0	0	10669
Tmsb4x	340900	331810	182180	118470	363480	153860	127390	127010
Prdx3	0	101620	70700	172410	157190	183120	0	241090
Vim	57143	175960	79401	99566	92127	82662	0	67522
Prkca	0	62580	0	0	32577	0	57420	37142
Plg	0	0	0	0	0	0	0	0
Tpm3	438370	843090	344760	600120	675350	301780	374950	438080
Ubl4a	0	0	0	0	7394.9	0	0	0
Myo5b	0	335830	38515	155830	442840	73740	49916	195500
Gna11	163350	566340	589260	543430	619880	692970	510310	657160
Gnaq	0	0	0	0	0	0	0	0
Akr1b7	0	209240	127810	211620	145930	174260	129360	169690
Abcb1a;Abcb1b	182340	150720	315810	360710	209580	291760	331150	408900
Lmnb2	32350	154530	0	49900	161210	97025	12244	73764
Tap1	0	50380	0	12739	49803	0	0	0
Tgm2	365920	424700	308250	325130	523480	360740	307530	321150
Serpina1b	0	66608	0	74764	6227.8	90283	0	0
Ap1g1	0	22770	17138	11405	19459	12598	19744	13410
Crabp2	0	0	0	0	0	0	0	0
Eif3a	44303	32444	0	76369	89008	91002	61233	77837
Cbx3	2981.5	1005.5	0	10169	31538	89561	0	67916
Mov10	0	85854	50839	54758	79239	62941	24566	85705
Pnp	704720	696160	447240	641750	613160	477020	616800	525080
Tsta3	618200	376680	341830	284420	330330	390950	592890	303700
Irf8	5651.9	1695.5	0	0	0	0	0	0
Glb1	0	0	0	0	0	0	0	0
Ces1c	0	0	0	12094	0	0	0	0
Cat	1841800	1571900	1523500	1536100	1564800	1296500	1079000	1118800
Ppib	0	226020	141690	229550	316350	292090	169870	376790
Capg	64362	19394	0	0	0	63789	0	99355
Gsta4	0	55105	0	173030	26266	162460	0	79143
Lta4h	263960	600190	298180	506720	560650	491750	332890	406590
Impdh2	0	0	0	0	0	0	0	0
Aldh1a1	125050	568640	658600	1290600	564040	871780	795630	1175300
Iap	0	30439	76297	64460	20918	91981	0	21756
Mcm3	0	2464.7	0	0	17999	0	0	9694.4
Rps2	0	19517	0	80765	41997	109190	0	82427
Lyn	145800	73573	67070	53784	58478	66004	0	66754
Ubtf	0	0	0	11098	41959	0	0	40735
Tln1	46793	124910	116690	125420	116610	158890	60001	88578
Ezr	259320	714540	744340	937030	543540	602280	500270	593120
Msn	0	32170	0	0	29977	0	0	0
Hsd3b3	0	28194	0	25589	14652	23787	0	0
Ctnna1	1037500	598860	701220	470970	461970	392990	392780	374840
Chga	0	45077	0	0	0	9259.1	0	0
Ptma	748570	645250	513850	241830	551720	412030	462210	305840
U2af2	0	0	0	0	0	0	0	0
Glud1	403180	665100	534410	851930	951710	633520	406990	727820
Psmd7	0	53553	82606	91489	78794	124200	0	124210
Sars	0	33005	0	36835	19693	31468	0	39486
Fkbp1a	235780	92379	167790	98018	82572	159690	175390	118340
Man2a1	0	20570	0	19494	60373	38146	0	33991
Snrpb;Snrpn	0	8696.4	0	0	0	0	0	0
Map4	0	96062	73367	33440	59079	86050	0	4500.5
Gna13	0	42526	50486	107130	15787	38692	1806.3	46682
Plaa	0	54903	0	18301	0	11051	0	20100
Rpl3	0	56621	39987	0	23452	30285	0	111210
H2afx	7071.4	45611	0	33037	137080	0	0	48381
Pdia3	2614200	2715900	1754200	1755300	2662300	1964600	1992700	1942800
Psmb8	4868.6	214090	80385	107390	235550	133570	0	66028
Psmb9	0	0	0	0	0	0	0	53842
Aco1	0	197050	103480	474800	248690	333500	17730	297010
Apex1	0	10560	0	8794.2	0	0	0	13278
Adh5;Adh7	0	0	0	0	49409	44321	0	0
Max	57172	33183	38450	0	0	0	33285	0
Bgn	0	0	0	0	0	0	0	0
Nap1l1	0	0	0	0	0	0	0	0
Celf1	0	9629.3	0	0	0	32353	0	0
Nckap1	0	27755	0	22017	33688	23999	0	0
Mug1	65518	0	0	0	0	0	0	0
Marcksl1	0	7669.7	0	0	0	0	0	0
Kif2a	44260	75371	36131	45117	62310	40987	55140	48084
Ido1	2427.7	28970	44914	0	51301	0	0	0
Dpp4	608780	683160	655520	464270	728770	531590	733060	743920
Prkcd	0	149220	163380	120180	52875	107780	128720	129810
Pabpc1	42785	171650	110970	266230	210840	406350	71691	205730
Ptpn6	0	13205	0	0	32771	22999	0	0
Ftl1	53309	29119	0	56490	0	33475	0	30589
Hexa	0	90062	30648	0	0	0	23032	40467
Casp1	0	65607	69737	98838	191160	136520	78682	132600
Nedd8	0	77936	0	57239	104820	75814	0	0
Ahsg	0	0	0	0	0	0	0	0
Oat	223160	771100	390500	463880	1646700	1083700	1119000	724320
Ckmt1	1442900	2969700	2519100	2705300	2314000	2801400	1784700	2811100
Fkbp4	55044	150910	0	79342	219330	201940	165930	148560
Hmgb2	0	58739	0	0	117370	0	0	0
Ctnnd1	233100	407400	187500	278930	332350	189300	147110	184630
Des	0	63299	0	47678	0	42861	28665	0
Aimp1	0	0	0	0	0	0	0	0
Dpep1	0	61434	20317	49976	79883	66944	0	66889
Dbi	201100	329150	230010	273840	266730	342170	318010	197140
Ceacam1;Ceacam2	86330	185010	107860	71500	106750	9148.7	31394	67071
Map2k1	0	56357	0	90591	55561	63922	0	0
Scp2	1241900	1403900	1882900	1286900	1169300	972720	1369100	731370
Ssb	0	69677	0	16137	29140	38939	35948	31217
Drg1	0	0	0	0	0	62958	0	33721
Pvrl2	0	29341	0	16281	39369	26013	0	0
Wars	0	641.44	0	0	9342.8	13689	0	0
Apoc3	0	82803	193170	176180	111610	116780	189980	43681
Ranbp1	0	63503	0	61576	119030	72780	0	0
Mif	0	96326	106340	83545	80381	141400	156620	116780
Ephx2	603720	332810	1005700	2020700	545750	1387600	1152600	1017600
Ptpn11	0	14173	0	0	15013	0	0	16015
Rab5c	615730	834670	320890	671200	653540	510970	462300	489750
Rab6a;Rab6b	677870	601560	606760	538760	508650	451090	244030	539860
Rab21	578420	349460	325760	213220	234910	182070	295950	168190
Rab18	0	143430	109520	148400	126530	143690	0	154190
Tpo	0	1833.9	116490	0	0	0	0	0
Pdha1	0	172480	63571	240390	343360	272760	59026	130900
Hal	0	10846	0	0	0	0	0	0
Fbl	0	8358.4	0	0	32511	44934	0	33343
Canx	0	305230	0	232410	467370	91302	0	63662
Prdx1	1768300	3952300	1797300	2304000	3210400	1851100	1725600	2173800
H2-DMb1	0	0	0	0	0	0	0	0
Fmr1	27135	18361	0	0	15055	0	0	20011
Rpl12	127970	108290	0	57164	95485	108090	139480	104530
Rpl18	612220	490500	309400	181190	439640	340820	670520	422200
Tap2	0	54569	0	104420	150020	87924	67714	95047
Cpox	0	0	0	38225	8934.7	26135	0	40342
Gnl1	0	0	0	0	0	0	0	0
Ppm1b	134080	80348	32087	113830	110230	162300	0	87978
Por	0	261490	62188	338490	155110	110650	0	117890
Hmgcl	0	72562	54508	53690	74717	60806	71447	0
Hspa9	558300	621230	505890	521780	726890	754620	771640	589090
Dnm2	0	242810	63004	64044	144250	63928	0	36092
Col18a1	0	23034	0	13438	0	19168	0	0
Tjp1	0	83899	27087	27616	77339	24734	0	29003
Fen1	0	20943	0	0	22313	0	0	0
Cap1	228110	333330	190340	249640	298070	172770	144210	209800
Tkt	905720	1259600	1110000	1463200	1277400	1501000	1862100	1244200
Cd82	0	29134	0	0	8550.7	0	0	0
Vps26a	0	288500	130110	179200	111680	159840	100030	135710
Tfam	0	0	0	0	0	39417	0	0
Rpl28	16460	74870	45354	69120	85036	97056	39252	70190
Acsl1	0	112840	62593	152150	124140	180510	0	134990
Csk	0	36942	0	0	49739	0	0	34681
Mbl2	0	73008	0	18577	55940	9474.2	0	8474
Eci1	166620	248390	273690	355790	381220	417130	475840	419440
2002-09-01	0	0	0	0	0	0	0	0
Stat1	0	100380	0	24542	88507	57103	0	41729
Stat3	0	52490	39632	111170	53625	47798	0	50763
Eps15	0	33458	0	22286	29043	24903	0	24156
Pura	0	0	0	27830	13542	0	0	22658
Cct8	355620	664930	426100	498910	565000	605800	670110	463250
Reg1	0	0	0	0	0	2803.9	0	0
Msh2	0	0	0	0	0	0	0	0
Hist1h1e	1088500	1548200	1102700	959960	1802800	1559100	1432200	1326900
Hist1h1a	332230	220110	44597	120220	259090	323360	255720	176760
Hist1h1b	1743100	1227600	952780	770760	1788300	1349800	1669900	1038000
Hist1h1d	2992400	2249300	1892300	1187900	1912400	2241600	3278400	1759000
Plin2	0	0	0	0	0	0	0	0
Akr1b1	0	0	0	24485	16120	51103	0	41879
Cfl2	0	20639	0	0	0	0	0	0
Man1a1	115620	62017	0	26811	121270	0	0	102510
Fkbp2	0	171600	232360	203610	189970	239220	237250	170410
Acadm	125650	326050	163710	220020	352220	151450	98410	333860
Rangap1	0	0	0	0	0	0	0	0
Gpx3	0	0	0	0	0	0	0	0
Cdkn1b	72649	41459	0	21016	40389	35997	65853	38521
Nsf	0	137290	74026	151990	96306	124210	64425	76675
Vps4b	0	32420	0	39762	21589	45742	0	43409
Psmc2	214340	196640	112490	166710	226750	147510	143960	111180
Rab11b;Rab11a	297120	471250	337700	553390	334000	363890	143230	524930
Fdx1	0	19606	0	0	0	0	0	0
Adss	0	191740	133900	146260	184940	70867	0	86713
Brcc3	0	26329	0	0	14671	11670	0	13531
Stt3a	504700	309420	194360	146870	260010	172800	230220	189630
Tes	0	63932	46635	0	40884	54010	0	39770
Aldh2	37324	502350	425360	726020	539550	675780	611540	657960
Aldh3a2	140410	310640	250290	452920	346570	280220	252380	250300
Capza1	0	160180	0	53324	35520	34772	0	64201
Capza2	380320	515190	635360	540210	446920	592060	671990	497760
Capzb	97135	221730	158220	171570	167290	240890	166750	233440
Srprb	0	30792	0	10013	29185	0	0	0
Gsr	0	100760	54874	61090	110370	82279	71305	50308
Mtx1	0	42390	0	37152	45317	28444	0	15787
Gfpt1	98464	383300	241840	330020	270770	337860	337190	353570
Rpl6	0	236740	160830	111130	366360	388770	371090	53509
Rpl29	0	43020	0	0	0	230670	0	12948
Crat	49793	167180	110630	163110	91565	87592	45997	108230
Crkl	0	0	0	0	15277	0	0	0
Rplp1	0	0	0	102760	32451	148390	84958	99635
Rpl5	0	73543	0	71920	111000	180720	0	122580
Rpl13	277360	368960	205650	185320	330950	297440	232460	336830
Rpl36	0	96872	0	84164	114920	62644	0	0
Rpia	0	527.32	0	43939	8234.8	51321	0	41941
Anxa5	0	88544	0	117700	40909	38904	0	22840
Epb41	163570	62063	59896	54194	48981	57982	120060	22186
Vdr	0	0	0	0	0	7616.7	0	0
Abcd1	167010	249390	224550	218230	250020	176990	234760	198440
Tbca	152130	77685	145400	111770	75105	197070	0	0
Prox1	0	0	0	74372	0	53617	0	49754
Lmna	632340	596990	524840	393840	518550	462440	384780	792290
Hspa4l	0	39317	0	0	32812	0	0	26331
Cbr1	173560	1101500	1519700	1559500	962320	1570500	834620	816230
Cox7a2	0	0	0	0	0	0	0	252470
Hnrnpa1	87602	225350	116480	196040	196950	187050	159770	175430
Inpp1	0	0	0	0	56612	16084	0	57216
Ppm1a	7559.3	103420	63352	87409	0	91182	0	2201.3
Pcyt1a;Pcyt1b	815790	375760	415230	298210	286140	174830	0	218250
Hnf4a	0	0	0	14520	0	0	0	0
Mcm4	0	0	0	0	0	0	0	0
Mcm5	0	0	0	0	0	0	0	0
Psma2	0	89104	0	135840	99466	60317	51067	126190
Psen1;Psen2	0	11717	0	11490	0	15968	0	0
Hsd17b8	0	37794	0	0	39475	46507	0	0
Ahcy	74144	434900	208150	510810	355110	369230	204650	432860
Nat2	0	0	0	47601	0	0	0	0
Gdi1	0	81047	47941	0	94296	30751	85883	0
Shmt1	0	43119	0	43849	84936	62851	33210	50265
Atp6v1a	149170	202350	99814	155770	176150	154500	107210	114750
Atp6v1e1	176680	65650	20968	76565	20193	72715	0	23256
S100a11	0	0	0	0	0	0	0	0
Acadvl	2961.2	380900	140220	330370	313100	348210	145330	263850
Pa2g4	14105	207070	0	67982	128340	113840	76781	93031
Cast	0	0	0	59331	0	33193	0	37836
Rab7a	0	158290	70912	136440	193540	158380	118590	293570
Fabp6	0	0	0	0	0	0	0	0
Acadl	0	182690	152170	359900	128460	317430	182830	137830
Rpl9	0	30451	56143	72651	97999	113630	65287	118730
Plcb3	42293	357630	222190	283390	430060	465350	302280	221030
Gpc4	0	24769	0	0	24477	28850	0	0
Hsd17b2	0	54655	0	64285	39002	0	0	0
Hsd17b4	1105300	1316000	1128800	1240600	921310	924880	833740	1143400
Dynlt1	0	27764	0	17977	30420	26981	0	0
Gss	0	33599	0	103750	61725	114580	75657	79645
Hdgf	0	3714.8	0	0	0	0	0	94681
Atp6v0d1	0	93607	35469	48131	37395	62131	0	0
Slc25a5	842880	1702200	1180200	2602400	1477200	1668700	1185400	943000
Kpna2	0	347.84	0	0	15950	0	0	0
Polr1c	0	8246.9	0	0	0	0	0	0
Usp10	0	19091	0	0	22753	20381	0	0
Pkm	2091300	2555600	2100500	2564200	1872400	2552500	2560700	2494600
Ndufs6	0	42696	42907	58902	42063	99222	0	38768
Uck1	0	53489	0	33015	50303	46127	0	0
Upp1	0	126080	0	0	147330	67014	0	0
Hrsp12	0	20015	0	14088	25110	31686	0	0
Efnb1	0	0	0	28748	36913	38956	0	0
Cpt2	270950	229490	231500	252280	279010	304990	361160	186340
Rpl10a	0	63326	0	0	0	0	0	0
Cux1	0	14998	0	0	16798	10467	0	0
Pklr	1047900	1176200	1103900	1099400	1001700	895890	976310	855880
Mmp14	0	0	0	0	34759	0	0	0
Hccs	0	0	0	0	0	19061	0	4021.6
Pitpna	0	28912	0	186150	108280	48632	0	19065
Pitpnb	0	0	0	0	0	0	0	0
Slc16a1	296720	204620	333270	137650	152800	134410	237970	163840
Rab2a;Rab2b	0	176860	96601	189870	187350	149860	0	108340
Idh2	41876	178370	51125	84200	169150	90569	87253	173890
Stom	0	0	0	17203	0	0	0	0
Stmn1	0	0	0	0	0	0	0	0
Lipe	0	78981	68660	104410	61128	50165	0	0
Rad23b	0	88269	0	0	85408	0	0	0
Nub1	0	11388	0	13153	12337	19923	15778	6833.6
Faf1	0	0	0	0	0	0	0	0
Psmc4	0	18921	0	21226	29202	30760	24864	0
Adsl	0	73702	0	28237	101470	45315	54863	77568
Ddx6	0	8481.7	0	26902	43100	40836	0	39094
Hmgcs2;Hmgcs1	0	1910.3	0	0	0	0	0	0
Adprh	0	0	0	0	0	0	0	0
Slc12a2	0	665.52	0	0	0	0	0	0
Fabp2	4522700	6570200	10607000	11875000	5540300	7241700	7204200	6845500
Abcd3	45364	418310	84662	282380	151250	369140	11768	453980
Rab8a	190710	63858	129380	72026	63685	108980	145890	81484
Adk	0	0	0	102210	0	121790	0	0
Dsc2	0	114040	67512	124300	91949	96415	0	47633
Stmn2	0	10585	0	0	0	0	0	0
Atp5j2	396000	1232500	1406800	1312700	1083000	1443500	1265100	1064600
Rrp1	0	0	0	0	0	0	0	0
Gfer	0	522.22	0	0	0	0	0	0
Rab4a;Rab4b	0	22583	0	34723	61457	0	0	0
Acyp1	0	0	0	0	0	0	0	0
Mp68	0	0	0	0	0	0	0	0
Cda	676480	470750	497910	894330	598030	978650	437470	818760
Cox6b1	0	167460	79054	196530	156880	209760	0	191310
Cox7a1	165580	146830	76838	123390	143980	131110	129610	149990
Cyb5a	146020	613330	415800	812340	816430	442950	268610	618070
Usp5	0	63723	28080	92823	84389	99788	138730	92609
Atp5b	4244900	3839600	4744500	4516900	3806500	4649400	4865500	4593100
Cd38	0	0	0	22761	0	34857	0	0
Ctbp2	0	42826	0	33325	61678	0	0	0
Cyp2c40	0	0	0	0	0	0	0	0
St14	0	87326	91279	137930	80158	62745	0	78851
Pdcd5	64095	94606	67585	67858	66184	77903	79865	77096
Fus	0	122050	0	67406	119940	87600	0	500.37
Lad1	61448	342100	29241	129850	280710	148070	147010	176310
Ncstn	0	22734	0	28434	0	34236	0	0
Atp6v1d	0	0	0	0	0	0	0	0
Erp29	19708	0	0	0	0	46961	0	0
Eef1d	455540	631850	399480	415580	539550	676130	549370	502280
Actn4	1801300	1726100	1567100	1671300	1169900	1302600	1080300	1210600
Snrpa1	0	35094	0	67857	132420	56393	0	61413
Tm9sf2	0	66168	0	108240	122260	52167	0	19949
Mrps21	0	22835	0	28806	17270	48578	0	0
Acot8	74024	120920	114990	138270	146080	111850	225190	51085
Smpdl3b	0	75847	0	32642	41547	63034	0	51189
Eef2	230770	527370	392230	437930	603920	671160	690620	592660
Opa1	140620	63704	69457	62959	93638	126340	102610	66146
Ppp2r4	0	0	0	0	0	0	0	6888.5
Tpm1	0	76480	0	35373	47674	0	0	0
Tnks1bp1	74497	31418	36183	43194	0	31292	27820	28323
Vps33b	0	0	0	0	3465	0	0	0
Bcl2l13	0	0	74427	0	0	51854	0	74259
Cgn	494990	300320	232860	204860	249270	172970	256480	168720
Eif5	0	51965	34138	65631	23791	0	64870	72370
Arpc4	147490	686510	317450	548770	406800	418730	194160	378740
Sst	0	0	0	0	0	59166	0	26396
Sec61g	0	41761	0	35200	42377	53227	32535	44349
Ruvbl1	10360	58422	18962	37432	66443	55468	28677	54108
Eif3e	116210	80231	82607	61001	88377	102840	121130	0
Pcbp1	453640	321610	250960	185660	268700	290790	518120	318180
Actb	1152000	557760	667570	423300	378840	382090	880960	353960
Cdc42	196390	126550	57438	98718	99938	41918	111990	52870
Eif4a1	175730	754790	302020	662000	828820	792810	598210	690800
Rps20	290540	228840	154070	116720	241140	209980	192660	197320
Rab5b	0	37682	0	35913	30025	32788	0	0
Chp1	41289	306830	124220	225940	127010	67178	73372	129260
Rab10	141080	90842	130170	117510	81121	99021	64849	106010
Ube2d3;Ube2d2b;Ube2d2	0	60445	0	80591	0	91756	0	109030
Ube2m	0	53083	0	73215	80980	92966	0	23889
Ube2k	0	53793	0	0	37937	0	0	17618
Ube2n	779860	262520	199670	116150	202300	320400	501110	128270
Actr2	191160	441510	220580	378830	325870	235720	0	264730
Actr1a	0	0	0	76311	0	32967	0	46544
Tmem258	0	35836	0	0	0	0	0	11932
Arf3;Arf1;Arf2	79805	863830	119190	392870	636160	162150	36589	413880
Arl1	0	95224	0	44184	60719	0	0	0
Abce1	93177	61640	0	45157	81377	93726	0	69338
Rpl26	0	0	0	0	37018	18160	0	11764
Psme3	0	0	0	53020	58370	76474	88226	0
Rpl27	0	1211.3	0	0	8292.7	0	0	32362
Pcbd1	0	37787	60347	42733	56348	100260	0	51342
Rpl37a	0	0	0	22829	15552	43247	43686	82655
Sec61a1	0	32400	0	40623	54071	70365	0	0
Arf4	170290	827300	377360	599940	395990	298210	145770	736980
Vbp1	0	0	0	0	0	0	0	0
Dad1	100580	198180	201210	149810	178190	148760	201530	204280
Abat	0	26104	0	30952	42599	7520.6	0	9087
Copz1	203830	56845	26084	81615	97752	98329	104790	95093
Sumo2;Sumo3	183460	122570	103200	60208	0	158060	180010	0
Ufm1	0	57321	0	81953	58909	99800	141440	158750
Wdr5	0	0	0	0	0	0	0	0
Ap1s1	0	148760	0	47263	117850	53551	0	76243
Hnrnpk	486520	467930	370460	374920	606730	533220	472540	533030
Ywhag	294490	195440	97784	186290	200440	237310	0	351370
Rras2;Rras	0	26163	0	0	27042	29157	54117	32508
Timm13	0	206870	139830	137140	260190	179670	154110	63503
Timm8b	143590	59815	50667	50041	87727	82991	145280	81062
Rps7	0	30019	0	73361	94018	135790	98198	133430
Ppp1ca	0	60921	74936	78531	79379	98786	0	43319
Ppp1cb	115520	114000	43898	105600	152430	74818	110940	95319
Psmc1	121930	113930	104840	109170	122500	178090	59972	84580
Psmc5	307680	173970	160000	92610	165080	130310	195920	63637
Rps8	947.95	223690	174030	153320	148700	234170	310140	252750
Rps15a	0	11353	0	89142	39487	86549	0	127970
Ube2g1	0	0	0	0	0	0	0	0
Ywhae	904900	765580	636920	531870	662010	626730	709960	655910
Rps14	97606	31919	0	144090	103480	151220	0	868570
Rps23	0	37803	0	0	0	0	0	0
Rps18	809520	558330	417620	317550	452380	491080	580510	427260
Rps11	0	44417	0	21031	35887	85954	0	108370
Rps13	0	166500	0	87032	197550	141450	24493	135820
Snrpe	0	33964	0	64162	40671	98772	27809	76294
Snrpf	209740	125390	96575	65776	144680	105860	189670	121720
Snrpg	0	0	0	35435	20318	53665	31572	30375
Lsm3	83252	58966	47997	54142	57412	62862	120280	0
Lsm6	0	0	0	0	0	0	0	0
Snrpd1	0	30865	0	12365	24829	12049	0	12853
Snrpd2	23035	102810	0	28164	98385	50507	0	40021
Snrpd3	83425	187460	187530	206260	318450	193790	330620	122450
Lsm5	0	4617.2	0	12521	42456	15230	0	37420
Arf6	0	102470	0	45401	60287	16214	0	0
Psmc6	0	9711.1	0	36341	38595	71595	0	10943
Tsc22d1	0	0	0	59150	58020	0	0	0
Dynlrb1	453020	249150	385700	278130	232180	0	372770	211500
Rps4x	0	82640	0	68503	116100	101110	0	101110
Ppp2ca;Ppp2cb	0	0	0	0	0	0	0	54721
Rpl18a	0	86537	60537	45457	67858	53687	0	49755
Ap2s1	0	0	0	54584	54043	0	0	20906
Rpl23a	143050	3926.6	191720	166480	351620	258090	399490	247610
Rps6	0	243740	108730	91091	219360	154920	73185	297970
Mtpn	0	216350	0	131770	163320	144970	41434	0
Hist1h4a	3766400	18061000	7129100	9083900	14803000	10101000	5754700	10912000
Atp6v1b2	0	47429	111210	108160	69190	76773	0	110620
Rab1A	176970	595990	130700	488850	580230	333100	272940	481950
Ran;Rasl2-9	1031300	563280	480080	273820	459180	543050	910650	721270
Rpl23	0	83279	0	33933	84225	36840	0	39234
Rap1b;Rap1a	7645.2	90019	0	45422	81115	23877	0	0
Rps24	0	0	0	0	0	27637	0	0
Rps25	1086000	374660	326930	182540	400680	459200	666990	416960
Rps26	0	24551	0	46207	51671	62464	0	71354
Rps28	153800	224970	153410	137050	225570	167700	132760	176350
Fau	0	65075	0	25950	41961	74143	0	0
Tceb2	0	73430	0	21320	53656	28188	0	0
Gnb1	527280	305440	280400	294460	415660	315840	0	305280
Gnb2;Gnb4	110970	98620	79392	85263	96680	95136	68392	77320
Rpl30	0	105860	0	73219	74108	96798	0	117280
Cycs	340080	280170	196900	628550	268210	484290	234230	288380
Rpl31	0	74714	0	73974	84716	0	68785	43585
Rps3	661370	715070	564700	434330	762830	561570	661020	780400
Rpl32	0	0	0	0	0	0	0	0
Gtf2b	0	0	0	0	0	0	0	0
Rpl8	0	47451	0	42608	54054	90615	0	35399
Ybx1	455700	548750	129710	261230	615040	286110	771340	463850
Pfn1	424640	726430	569040	755170	851700	606880	640990	732100
Tra2b	0	61905	79623	83219	105730	135060	179930	109530
Rac1;Rac2;Rac3	292750	173060	131050	125740	140280	138880	228460	91853
Pafah1b1	0	125140	0	76633	71999	64653	64891	86123
Hspa8	1754000	2505500	1903100	2216500	2533700	2783900	2497800	2260700
Vamp3;Vamp2	164650	112820	57499	94090	125100	85029	106160	58846
Tpt1	0	35408	0	34182	48974	71253	213370	124430
Dnaja1	0	76813	0	200490	111240	127920	0	100080
Hspd1	1334100	954880	728040	689110	761190	1016200	1486100	885780
Eif4e	0	0	0	24254	23497	40808	0	29290
Mapk1	521140	269970	419980	209020	190380	191200	349130	176800
Ppp1cc	43974	62330	0	54773	60490	26142	0	63920
Gnas	0	256490	177720	210520	177280	178780	180430	193750
Ywhaz	2743000	1462200	1343900	1009500	962110	1045000	1560200	1148100
Crnkl1	0	9066.8	0	0	0	0	0	0
Hmgb1	0	171710	0	106710	213730	113090	0	0
Eif5a	0	12840	0	0	23555	0	0	0
Crip1	0	179150	202040	355390	173360	281430	107610	161530
Actg1	20981000	21419000	25794000	23627000	18361000	23693000	16865000	22336000
Supt4h1b;Supt4h1a	0	0	0	0	0	11477	0	0
Rps17	0	50898	0	65747	60542	104400	99273	72540
Rps12	438690	88323	181940	132830	130630	211430	166960	223010
Rps10	0	188290	106260	122680	185100	159790	88306	129930
Ppp3ca	0	92695	0	31827	84447	81776	0	0
Phb	607630	703290	571660	586990	713950	689610	667590	733110
Csnk2b	0	0	0	0	0	35997	0	0
Rpl22	764470	136850	383520	251910	358640	417430	735830	450160
Acta1;Actc1;Actg2;Acta2	0	96740	52993	98204	33521	0	0	260410
Ube2l3	0	15156	0	0	32287	27949	0	0
Gnb2l1	122300	412560	261040	337710	411710	409330	217820	509690
Ywhaq	723060	196240	414600	245040	354670	425850	481350	244740
Tuba4a	0	128860	40243	124790	143540	80978	0	256230
Tuba1a;Tuba3a	0	0	0	53712	4039.2	18449	0	57169
Tubb4b;Tubb4a	1166500	1665500	1475400	1565800	1472700	1468300	1598800	1476400
Tuba1c	0	43842	0	0	27390	0	0	0
Ywhah	2041000	835540	800410	714790	593500	701700	1001700	783860
Sbds	46411	31007	0	20109	13409	12821	0	24705
Serpinb5	0	0	0	0	0	0	0	0
Kpnb1	537810	260160	147310	209250	211420	320350	328190	359490
Psmb7	0	1533.3	0	0	0	28768	0	16051
Itpr3	0	45759	0	17315	31160	26020	0	22285
Ebp	0	0	0	79962	0	100130	0	0
Mpp1	416200	286210	532700	526140	345890	432940	212390	372790
Aup1	0	0	0	0	0	0	0	0
Pebp1	2704.3	371150	211900	217390	295930	221510	6716.3	274540
Stim1	0	21894	0	22861	0	52896	0	16457
Tial1;Tia1	0	0	9774.3	48697	0	0	0	0
Hnrnph2	0	0	0	0	0	0	0	0
Rock1	13432	24983	0	24800	41600	15135	0	0
Rock2	101760	64779	0	53309	0	7354.1	41026	0
Hint1	585230	795110	1067000	676540	659320	687160	902090	789990
Ufd1l	0	0	0	40052	20106	27190	0	0
Elavl1	599140	861810	354560	344020	408360	455630	462900	314180
Usp9x	206420	101730	98141	82434	91594	83802	128870	61919
Idh3g	0	43793	0	34607	52659	42408	0	28835
Slc9a3r1	3223200	3603800	2835100	2490800	2653700	1264800	1437500	1753300
Eif4ebp2	67381	25271	0	0	0	36609	48689	0
Stx4	0	27046	43505	47516	37010	0	0	0
Vasp	0	13513	138510	137220	78243	157370	138980	115280
Siae	0	75999	0	0	81048	19179	0	23143
Naca	249090	301080	278640	120060	368350	341490	493740	357590
Casp3	905020	274280	464540	259020	342320	414190	522250	287410
Fbp2	165770	443450	243180	337530	387250	310620	288790	259690
Urod	0	0	0	2799.2	0	0	0	15054
Ctps1	0	0	0	0	0	0	0	0
Cct7	0	123170	23887	151310	208530	214870	59949	88784
Cct2	262690	284820	184460	362580	332420	403520	446990	360830
Cct4	33794	126310	83989	182440	231410	322900	89448	193580
Cct5	62094	151740	31528	153940	137000	243540	44257	152420
Cct6a	195070	307280	241180	391020	310410	409630	49841	152970
Cct3	90131	492890	340440	428910	506480	470050	628520	368590
Tgfbi	0	19874	0	0	12715	13104	0	0
Tnik	2309000	1780500	1677500	2736600	0	0	0	0
Rpl36a	0	67437	0	30081	47450	0	0	34817
Cbx1	0	25290	0	0	0	0	0	0
Tceb1	0	45343	44761	0	21989	58520	0	0
Arf5	71287	286820	30537	25809	97764	27354	37311	45705
Erh	0	299100	66032	137690	464500	150890	40474	138430
Ap2m1	0	51141	0	48948	35761	44955	0	0
Rhog	0	44921	41623	51726	54948	61041	0	28711
Rpl19	0	55555	0	58681	0	0	0	0
Srsf3	0	206570	226000	261100	270870	439910	265260	325110
Nptn	85829	110800	106490	124630	93322	125630	104490	118970
Polr1d	0	0	0	0	0	0	0	0
Mcm2	0	20672	0	0	0	0	0	0
Mcm6	0	1962.5	0	0	37753	41796	0	39565
Csrp2	0	0	0	0	0	0	0	0
Csrp1	0	17848	0	0	0	0	0	0
Dab1	0	53341	0	33416	49379	32186	0	0
Khk	0	351460	41062	63842	147400	77389	101180	105850
Pkp1	0	47597	116530	0	34571	66821	0	1116800
Rps3a	196350	129700	168790	158900	171160	387420	300580	237350
Sptlc2	0	0	0	41589	32067	59953	0	57577
Sephs2	263290	105030	110830	59610	66297	101940	156760	95972
Evi5	0	116980	0	0	147060	241260	0	0
Psme1	0	270140	85770	319890	388820	136640	0	184400
Psme2	0	244990	60203	112920	221930	68975	0	89237
G3bp2	0	42127	0	28306	74801	0	0	39831
Anxa11	375840	229960	167010	207890	285520	269080	216950	201880
Anxa4	3484500	2923800	2927900	2851900	2702700	1757400	1522100	2038000
Anpep	1429700	2385600	2009400	2211400	3657200	2505700	2499000	2772700
Atp5j	0	246710	0	158360	313930	49790	0	67643
Rps5	127940	214740	193910	230740	214400	214070	383270	159960
Ppp4c	0	79692	0	0	85567	0	0	0
Coq7	0	37148	22489	31859	69126	67495	40799	37043
Myo7a	0	0	0	0	20925	25289	0	0
Gclc	0	0	0	20441	0	6908.7	0	0
Smarcc1	0	0	0	0	0	0	0	0
Tep1	0	0	0	0	25635	0	0	17098
Cpt1a	0	0	0	28733	0	0	0	0
Polr2c	0	0	0	0	0	0	0	0
Wbp2	0	68899	0	0	37922	45127	0	0
Cxadr	0	0	0	0	25987	0	0	0
Fam3d	0	0	0	0	0	0	0	0
Fh	243680	368180	273130	424220	437660	397450	285510	373980
S100g	0	0	0	0	0	0	0	0
Ctsc	72831	161490	0	88536	167710	148110	0	0
Anp32e	0	0	0	0	0	0	0	0
Lypla1	0	750270	792860	687450	619140	542050	646720	528900
Hn1	76003	0	0	0	0	0	0	0
G3bp1	72485	135510	48395	45522	121530	54269	76788	0
Casp7	0	177070	117930	126040	152260	83162	0	80453
Fmo5	0	427260	232570	272790	265080	175490	197400	221550
Tubb5	360800	369890	356030	395210	471840	740070	870890	625660
Gchfr	0	0	0	0	0	0	0	0
Psmb4	93716	459030	140230	174500	233800	123340	98715	265300
Rplp2	0	578240	0	205550	527810	197650	0	74058
Uqcrh	0	126020	0	56053	40232	0	0	98845
Prdx5	117870	352330	166210	649860	314550	356660	135400	347470
Xdh	160370	406490	288730	415460	293490	248260	216540	279430
G6pdx	325540	170190	0	209740	197580	237660	210640	217690
Apoa1	0	235810	274680	235400	570460	280170	61220	162310
Serpina1d	0	44859	34994	52075	0	87341	0	0
Hnrnpul2	0	157640	64499	93150	181590	112340	111270	96087
Col1a2	0	51726	0	0	0	98327	0	0
Hmgcr	0	0	0	0	0	0	0	0
Top2a	0	12009	0	0	0	0	0	0
Sec23a	127890	828120	551530	933840	616720	569280	268050	578350
Nme2	16643	550640	157810	572870	399520	666890	114450	313230
Vcp	268940	539000	429120	443780	672780	428850	399660	646060
Uba1	372770	473630	329440	422880	442580	633440	394190	402520
Ctnnb1	660780	371640	398100	395720	293220	292410	165870	319710
Jup	389590	278270	359260	213710	212430	282850	201820	937490
Col6a2	0	86849	0	69489	28701	37009	38040	0
Nucb1	558580	589460	485930	506260	712250	481600	335420	467630
Grb7	0	31857	0	21988	0	16330	0	25526
Atp5a1	4512100	4316100	4825700	5941100	5359500	6384000	6432100	6576800
Bche	0	32028	0	28765	41630	52278	0	0
Pfdn6	0	705.69	0	0	18362	22482	0	0
Ckb	624870	1368600	1282400	1344200	1127000	1177100	1020400	1292300
Pcsk5	0	2345.5	0	38665	22234	19879	0	0
Yes1	0	0	0	0	0	0	0	0
Top1	0	40180	0	31826	71223	50887	0	29556
Col6a1	407600	214880	195080	259780	85778	167410	187950	98272
Acp5	0	0	0	12976	0	0	0	0
Mark2	0	42511	38519	40930	40578	0	0	32999
Hspg2	0	3653.9	0	0	0	0	19411	0
Fabp5	0	0	0	0	0	23798	0	1015.7
Pc	0	180370	149050	213650	93726	93922	0	73247
Rnasel	0	0	0	27133	0	8737.7	14386	0
Larp7	0	0	0	0	0	0	0	0
Eif5b	0	0	0	26157	0	0	0	0
Cab39	0	0	0	43004	27342	0	0	0
Atp5i	844180	1792800	1133900	773800	1387500	966100	809980	1265800
Anxa7	0	87718	54341	122700	78888	48022	0	88279
Acads	273440	235460	175620	101800	317100	235930	210480	214120
Lgals3bp	0	7347.7	0	0	26182	13077	0	0
Bax	0	78908	0	37885	50765	43540	0	57334
Tgm3	0	20354	0	0	0	0	0	39405
Gata4	158170	56740	61015	47038	61235	67626	127490	63680
Eps8	201080	66614	63073	59095	52043	62897	63837	39235
Rbp2	6061000	5353700	8044500	7106200	4211000	7893800	6313500	4689300
Ssrp1	0	0	0	0	6864.8	11705	0	0
Bcl2l15	0	0	0	4488.9	0	13101	0	0
B4galnt2	24335	287980	186650	245460	310660	178120	180690	147610
B4galnt1	141380	56396	89440	89478	89597	123230	150650	139280
Inf2	0	0	0	0	0	0	0	0
Rbm15	0	3984.6	0	0	0	0	0	0
Fam83b	0	29690	0	0	19141	0	0	0
Smim24	0	48011	0	40705	93594	69418	0	46584
Ppp4r2	0	0	0	0	45663	0	0	0
Npepps	172840	291530	178090	341000	286570	288260	87580	236560
Pepd	361700	865170	455670	747250	809850	653390	248870	616240
Fam83h	0	175420	38803	59558	36972	0	22939	0
Atp8b1	0	104260	0	33762	96661	38729	0	0
Gspt2;Gspt1	0	17886	0	0	0	28523	0	0
Ptcd3	0	15537	0	0	2399.4	34503	0	0
Nsun2	0	0	0	0	0	0	0	0
Parp14	0	31661	39731	38911	48504	34449	0	0
Gsk3a	0	42625	0	23503	54848	25472	35715	24990
Hsdl2	0	61568	0	30861	57888	0	0	18704
Slc39a7	0	0	0	0	0	0	0	0
Tmc5	0	0	0	0	0	0	0	0
Osbp	0	24077	0	26900	12442	19499	0	0
Tgtp1	0	0	0	0	0	0	0	0
Plekhf1	0	0	0	0	0	40995	0	45892
Fahd2	0	20963	0	19004	18162	22728	0	0
Cul4a	0	13155	0	0	23002	13180	0	12577
Fam175b	0	20202	0	0	0	9218.8	0	0
Entpd7	0	25090	0	20639	0	0	0	16741
Kiaa0907	29289	0	0	0	0	13135	0	0
Ppp1r21	0	290580	0	535590	0	686370	0	812690
Faf2	75177	63162	60929	43611	56541	51482	84803	49335
Stt3b	0	86142	58594	85861	114590	86064	0	78350
Hp1bp3	0	19862	0	16647	39712	50226	43257	26557
Spryd7	0	46769	0	42400	39737	36015	0	0
Myl12b;Myl9	0	569510	190030	332320	420920	127810	61851	143460
Aarsd1	0	0	0	0	8605.1	43352	0	37377
Gtf2f1	0	18293	0	0	27841	31782	0	13987
Gmps	0	2100.1	0	4404.1	16208	16623	0	0
Mat2a	110950	80273	0	50265	96521	102910	90056	106860
Pde12	0	18318	0	13696	19401	0	0	0
Zc3h15	0	23939	0	0	30036	27452	50417	25378
Usp39	0	9889.7	0	13418	19122	21517	0	0
Llgl2	0	55373	20810	88897	71462	65395	0	19406
Smarca4	0	13302	0	0	14168	0	0	0
Prrc2c	0	0	0	0	0	0	0	0
Echdc2	0	0	0	0	0	0	0	0
Micall2	0	0	0	0	23604	0	0	0
Xylb	119860	17380	38758	0	0	82081	124250	506.52
Krt26	0	0	0	0	0	0	0	39679
Pnpla6	0	38962	0	32287	29559	28232	0	23858
Plb1	0	0	0	0	0	0	0	0
Tamm41	0	41072	0	23803	43279	31037	39790	0
Uap1l1	179890	308560	397690	376190	190360	273990	100290	192460
Srsf6	0	33034	0	0	50896	28423	0	28654
Psmd1	5313.7	44582	0	49349	62311	31682	0	93548
Lmtk2	0	0	0	0	0	0	0	0
Dhrs11	125280	506170	491320	279860	474810	437630	578630	272270
Khsrp	182880	241860	317460	170530	199440	312030	135460	219400
Tradd	0	87317	0	0	31783	0	0	0
Rars2	80348	23809	19401	0	36221	19286	65157	23583
Ddb1	0	45215	0	0	75645	37057	0	52129
Sec24a	116340	108480	82903	106200	80784	73958	73845	109420
Ctu2	0	0	0	0	0	0	0	0
Rnf40	0	0	0	30915	0	30486	0	0
Xrra1	0	34895	0	0	27357	0	0	0
Hectd3	244950	137580	72933	189260	153880	253300	163060	73515
Arhgef16	0	14699	0	54196	67672	25565	0	0
Cmpk2	0	70279	35976	56197	57577	43001	0	44275
Esyt1	0	11867	0	0	0	0	0	0
Lbr	71584	2128.3	32540	55853	134480	62037	83052	87388
Slc16a10	0	0	0	0	0	0	0	0
Tmem109	0	1099.6	0	0	34915	22590	0	19287
Ttll12	0	36857	0	0	29702	0	0	0
Ube2z	0	27493	0	15188	0	34932	0	0
Puf60	0	3118.2	0	8566.3	0	0	0	0
Frmd8	0	17259	0	0	14043	24083	0	0
Eif3j1;Eif3j2	0	36073	0	0	33074	0	0	0
Dab2ip	0	0	0	37549	19403	43628	0	0
Pdap1	0	44755	0	27965	53057	49839	0	0
Arhgap17	0	0	0	36338	10154	32918	0	0
Plekha7	100560	37946	0	35189	0	40551	0	0
Dtx3l	61392	73703	84267	94204	94670	80721	0	71051
Ndufb6	940820	6398.4	352570	205440	40948	329350	679620	183530
Edc4	0	0	0	0	0	0	0	0
Usp19	0	11287	0	0	0	19999	20822	0
Rmdn3	0	219210	119590	248390	150080	142760	86408	85060
Tax1bp1	0	0	0	0	0	0	0	0
Smu1	0	13750	0	0	27548	33666	30612	0
Arglu1	0	0	0	30295	0	0	0	43737
Mccc2	0	0	0	22667	0	0	0	0
Gpd1l	420560	236580	198220	175690	126340	132960	0	0
Lsg1	0	0	0	0	0	0	0	0
Ppp1r7	0	24078	0	38520	40100	38904	0	86110
Katnal2;Spata5	112160	320760	272400	244890	316730	423530	0	457530
Mcu	0	133310	0	166330	188050	97808	0	62561
Hdgfrp2	33347	95380	0	0	73929	0	28504	0
Eml4	0	58696	22930	48029	71055	34461	0	66722
Lclat1	0	64370	129470	93230	86636	92488	0	93210
Tmem253	132470	59790	48415	32875	49397	46939	77549	0
Zc3hav1	0	102490	0	62614	69230	63139	0	57203
Prrc1	0	0	0	70005	0	54423	0	39234
Sec31a	2169.1	345300	138610	331080	284730	259970	127610	174580
Iqgap2	50653	607490	264330	441210	468310	330330	126450	280290
Tars2	0	7351.9	0	31496	23727	28948	0	26895
Acsf3	0	51852	0	33630	60821	54370	0	21657
Ccdc51	54554	35914	0	17815	48203	29609	39525	23908
Esrp1;Esrp2	0	683.11	0	4790.8	0	37979	0	47551
Krt76	7921500	5334700	12124000	2032800	1319100	3694800	2190900	7050900
Ermp1	83403	41856	66300	47036	65406	63061	72691	36169
Vps51	0	0	0	12522	0	0	0	0
Fam129a	0	0	0	0	0	0	0	0
Capn13	0	0	0	0	29024	0	0	19824
Gucy2c	0	94033	56411	84690	111730	116830	0	145920
Tubal3	0	0	0	12870	0	0	0	11660
Ppm1h	0	0	0	0	0	0	0	0
Sult1d1	0	140650	46440	166890	238140	59547	0	36947
Pls1	1240200	1880400	1528900	1690900	1960900	1427500	1462300	1179600
Mthfd1l	0	0	0	0	0	2810.5	0	0
Defa20	0	0	0	0	0	0	0	0
Slc5a12	0	5143.3	0	0	20004	0	0	0
Sprr2a;Sprr2a3	0	0	0	0	0	0	0	0
Abracl	0	43668	0	18188	42128	25198	0	0
Cdv3	0	12801	0	0	12730	18774	0	15095
Ddx17	62844	90024	17711	58835	121010	121290	83422	60988
Phactr4	0	18240	0	0	13504	0	0	0
Zbtb8os	0	0	0	0	5853.5	19607	0	0
Opa3	0	0	0	30984	0	42828	0	0
Lrrc47	0	37139	0	45052	86761	75879	65006	45755
Zbtb45;Zbtb20	0	0	0	50999	0	0	0	0
Ddx46	0	39591	0	33493	57900	47718	0	0
Thrap3	21088	2597	0	39327	70293	0	0	33713
Galns	0	0	0	0	6865.9	0	0	7321.2
Aldh16a1	394550	339380	338860	349570	240770	257880	289640	200140
Spag9;Mapk8ip3	0	63152	0	24898	24133	0	0	0
Pex1	0	0	0	0	0	3359.5	0	0
Rnf20	0	0	0	51145	0	0	0	0
Prkaa1	0	29590	0	0	27945	22803	0	0
Nufip2	106800	0	0	28034	31148	0	29839	32187
Taok3;Taok1;Taok2	0	39231	0	0	29578	30422	0	32391
Arhgap1	0	97207	61609	106570	107680	140780	0	36649
Mtus1	0	34235	103840	54149	75870	66024	0	0
Slc30a9	0	4430.8	0	0	0	14037	0	0
Cobl	275790	72631	80360	68137	112480	121310	165170	109400
Dph1	0	0	0	0	0	0	0	0
Kiaa1211	0	29294	0	15643	9902.7	0	0	22859
Heatr9	0	0	0	0	35405	0	0	0
Mocs1	0	0	0	0	0	0	0	40698
Igf2bp2	0	56062	48909	32334	49427	0	0	71973
Rbm27	11860	0	0	0	0	0	0	0
Fbxw11	0	21155	0	0	0	0	0	23565
Zzef1	112000	97178	58462	97993	103610	77657	102930	63212
Utp18	0	0	0	0	0	0	0	0
Abr	0	36352	0	31725	43590	47411	0	0
Sco1	0	12199	0	32271	13007	28640	0	0
Luc7l3	0	10992	0	0	29505	0	0	0
Pfas	0	55603	0	25278	57199	30670	0	0
Cluh	0	0	0	0	15522	140940	0	0
Slc25a35	0	20603	0	0	16943	0	0	0
Specc1	0	65744	0	0	0	0	0	0
Myo1d	270450	460760	233370	226930	410350	277720	321640	269270
Dnajc11	0	0	0	0	0	31915	0	0
Cdcp1	0	2774.9	0	0	6559.4	0	0	0
Acbd5	0	77305	83914	62319	60684	45570	11682	65561
Arcn1	264120	511890	304970	389530	340220	270170	166800	200040
Jagn1	0	14943	0	12552	0	0	0	17130
A1cf	0	6605.2	0	0	15998	24843	0	21943
Kif1b	0	0	0	0	0	0	0	0
Ogdh	1097000	1104900	765130	921960	902090	826580	1017600	799220
Cttn	86799	109170	106240	86055	77273	78526	122600	92004
Scin	960770	764660	1020600	811710	467130	832220	1538900	835650
Myl6	3305300	2879100	2621700	2323700	2155300	2210200	2469300	1730600
Epha5	0	2652.4	0	0	0	0	0	0
Grb2	0	62678	0	43419	61995	72056	0	50852
Hnrnpd	125150	298280	102420	169220	300980	316450	130270	316060
Ppp5c	0	28146	0	0	27194	32454	0	17832
Psmb6	511030	401110	454210	328360	229800	378330	724890	387700
Samhd1	0	220360	147670	183000	202310	189630	79700	177200
Csnk2a1	0	33135	0	34832	31674	0	0	23405
Khdrbs1	0	0	0	0	0	0	37321	47095
Gcdh	0	8847.6	0	0	15890	0	0	27872
Irgm1	0	79271	0	0	53952	28219	0	0
Ly75	0	22638	0	0	13219	0	0	0
Stxbp3	58562	6027.1	30477	0	48317	54531	46660	39298
Ppp1r1b	353380	251800	201630	57603	362840	592800	577600	309180
Col12a1	0	0	0	0	0	0	0	0
Serpinb6	0	385130	123140	359140	208980	185010	0	262700
Ripk1	0	44146	0	61745	0	62558	0	0
Stip1	170750	169410	135970	106780	200440	155130	202720	116690
Caprin1	53781	30933	50453	35749	95593	86292	51101	69076
Eif1ax;Eif1a	0	51643	34297	51297	81771	93021	33477	66414
Eps15l1	0	18356	0	0	0	0	0	25580
Ggt1	408100	302410	291880	249020	270970	312500	482750	290170
Vdac2	1512300	1110100	1050700	898160	891260	766920	1096400	1014400
Vdac3	0	86852	0	84374	93693	0	69107	40471
Vdac1	1220400	718070	723030	1088100	781570	922540	775160	720520
Pml	0	26576	0	0	31131	0	45016	4088.2
Papss1	0	37820	0	31646	60207	11983	0	0
Rbbp4	251740	0	122700	0	116190	136090	43182	117490
Rbbp7	0	66852	0	0	92862	54133	47646	18383
Ncor1	22624	0	0	0	26536	21238	0	0
Ppp2r5c	0	56496	0	0	56833	47573	0	60475
Dmbt1	0	0	0	0	1990	0	0	0
Lama5	0	0	40546	0	5574.8	0	0	0
Asns	0	717.83	0	0	0	0	0	0
Tmpo	311410	271100	121140	156250	321690	274030	218040	236600
Tmpo	0	30489	0	29627	47292	53903	75740	47620
Hars	0	102310	23303	89789	61755	73096	41422	111530
Pak3	0	0	0	0	0	19181	0	0
Nin	0	72305	69344	0	76354	0	0	0
Ppm1g	0	11711	0	0	0	0	0	20244
Cdc37	0	36581	0	0	80660	18095	0	0
Ksr1	0	18226	0	0	19686	1718.9	0	0
Abcb7	0	23440	0	33914	17880	27262	0	0
Gbp4	0	0	0	0	0	0	0	0
Gstt2	0	8000.5	0	18183	0	0	0	0
Prpf4b	0	13557	0	0	26842	0	0	0
Bcar1	0	24648	0	17493	16868	10341	11464	0
Ocln	0	28406	0	33381	29226	0	0	0
Cp	0	0	0	0	0	0	0	0
Ctcf	0	0	0	0	0	0	0	0
Slc9a1	0	59591	0	56029	42401	36161	0	41972
Mapre1	72696	62770	21712	40766	43504	54685	76182	53131
Prdx2	1446500	1144000	633700	699430	891370	820550	986850	1593000
Arg1	0	27360	39488	32111	0	64814	0	20699
Tsg101	85016	78260	66870	60361	57086	60117	88756	54048
Hcfc1	0	8467.1	0	0	0	36256	0	0
Pik3c2a	0	34994	0	37000	28466	0	0	1245.4
Pafah1b3	60110	117810	0	44373	102900	74482	73474	55037
Pafah1b2	0	20989	0	32386	21239	22145	0	34441
Psap	0	94112	0	111990	181870	123260	0	331430
Arhgef1	0	46718	0	34538	38223	57380	0	80000
Lcp1	7663	106150	61705	68910	187760	117090	0	50428
Igbp1	0	36909	0	26947	50909	42781	45519	31518
Ctnna2	0	32010	0	74185	77613	79642	0	46303
Hspa4	66555	202330	74054	117840	174100	165730	93413	145960
Bcap31	31880	576890	0	92180	140320	79444	0	102200
Mme	54737	159030	99346	253910	430760	196030	270220	470900
Hadh	779960	1047100	1572200	2271200	1248900	2037200	1418100	1548600
Znf638	0	0	0	0	0	0	0	0
Ddx4	0	0	0	0	0	0	0	0
Nt5e	0	43651	0	0	0	0	0	0
Trim25	0	41145	0	0	26788	0	0	0
Glg1	39529	26134	45478	47757	110970	38465	97188	67942
Ewsr1	0	99682	0	0	144100	47730	0	0
Fscn1	0	0	0	0	0	0	0	0
Fcgrt	0	0	0	0	24373	19642	0	0
Fdxr	0	53165	0	37747	46547	67568	0	0
Fxr1	0	0	0	0	0	0	0	0
Ktn1	0	0	0	10432	0	0	0	0
Gdi2	332650	632200	624590	928490	666620	759960	665730	685670
Ddx19a	0	0	0	0	0	0	0	0
Ddx5	37433	291700	163670	223990	370510	369650	241550	300270
Hsph1	4202.6	37124	0	10912	51600	105310	0	44408
Mrps31	0	0	0	0	0	0	0	0
Cd47	0	0	0	0	31287	0	0	0
Itga6	88411	57522	66184	65738	41630	37168	45112	16259
Eif2b4	0	18716	0	13479	24779	21891	0	0
Phgdh	0	7210.1	0	12519	18398	45778	0	83562
Kif5b	110120	186660	98704	200390	139900	190650	175030	178800
Lasp1	852480	777870	705450	549940	530680	527890	928230	501340
Pdcd4	0	15573	0	0	45560	64615	0	59664
A2m	0	0	0	0	0	0	0	0
Mep1b	523930	588190	656180	476180	947190	760050	1105700	835860
Prg2	0	0	0	0	0	0	0	0
Mcm7	0	1521.7	0	0	0	11612	0	0
Npm1	29606	10453	0	39890	101990	57896	0	106540
Pcbp2	115110	163760	39165	81968	111890	83426	92027	123890
Pon2	0	52172	0	51163	39371	40064	0	46095
Pon3	0	32601	0	32612	74989	29520	0	58392
Srsf2	0	0	0	0	10623	0	0	11097
Ddx3y	0	0	0	48334	0	36491	0	0
Rhoc	0	28343	0	61882	20401	0	0	15708
Ddx3x;D1Pas1	263620	516790	267430	355160	397020	318040	316810	376010
Sema4b	0	0	76322	39851	0	0	0	0
Ssr4	48838	134400	58114	119130	125840	88103	0	81204
Snrpa	96454	268700	0	0	0	107560	162410	107750
Sf3a2	29214	38426	0	11966	31555	25398	0	22658
Snrpc	0	0	0	0	0	0	0	0
Sptbn1	270860	602210	230590	499390	460140	391500	283170	303710
Trim28	0	101790	0	46257	230870	46591	0	34092
Tsn	0	0	0	0	40093	0	0	0
Tfrc	0	15114	0	0	20965	17778	0	22737
Snrnp70	123530	54066	0	15871	55149	60077	75381	41433
Tpd52	567190	380640	376050	231190	223150	262020	423960	201280
Tff3	155950	116980	0	81068	181790	193130	299530	0
Sorbs1	26746	31380	0	21102	0	0	0	14192
Dbnl	286520	229080	244380	166910	229760	179030	209750	202040
Sh3gl2	0	119500	0	55399	76738	0	0	0
Ostf1	0	18836	0	0	13520	44470	0	0
Ndufa4	189130	459290	372790	398070	419380	446950	610160	558630
Cstb	0	123230	0	105050	105700	112040	0	69107
Ndrg1	126670	68765	0	51123	103450	84337	219680	83728
Tle1;Tle2;Tle3;Tle4	0	93980	0	0	0	0	0	0
Eif4g2	0	16771	0	26814	24765	26659	0	44850
Vat1	130690	302540	428130	284540	487770	210440	145500	217620
Vil1	8287600	6351100	6936800	5526000	5421900	4872500	5622900	4635600
Itga3	0	65347	88678	84297	46032	115230	97322	52715
Lcn4	0	0	0	26023	0	179050	0	0
Zyx	309390	124780	58100	110460	84773	109780	176090	78959
Commd3	0	1612.1	0	0	0	0	0	0
Mapk3	1948100	704960	1001400	854230	719820	984350	1219100	554490
Ugt1a1	0	117870	34510	246100	126960	137900	70937	268930
Map2k2	0	0	0	80622	44813	65566	0	0
Inadl	0	19823	0	0	0	0	0	0
Crk	0	82061	0	22574	0	35730	0	31717
Raly	0	30906	0	22671	44884	55147	60419	0
Spr	134180	346520	152440	343460	249520	395270	237460	336250
Maoa	679880	715850	671260	857230	661290	795260	656410	857540
Btf3	0	0	0	10442	0	0	0	0
Ces1e	0	0	0	28622	21951	32544	0	0
Sf1	0	3956	0	0	33700	22266	0	0
Bst1	0	0	0	0	0	0	0	0
Ifit1	60069	279810	120380	165010	153860	64283	0	50543
Surf4	68212	68157	275650	384600	231670	134460	117660	303330
Stxbp2	0	78787	0	35604	63468	26666	0	58711
Myo6	8163.1	162680	65184	145780	151570	217550	46003	122490
Rgn	0	42298	0	35942	20853	65165	68169	0
Fkbp5	0	52961	0	0	93753	38385	0	47934
Hspe1	496620	555610	372110	398020	432940	454330	272610	500210
Sord	57243	214980	204510	276860	228680	163730	125160	176360
Cyp2c29;Cyp2c39	0	0	0	17898	0	0	0	47878
Cyp3a11;Cyp3a41a	196080	447370	284850	369800	297440	389400	314410	393100
Cyp4b1	32680	15160	0	54006	0	0	0	15100
Cyp3a13	2923800	4725100	4300000	4486600	2367100	2589800	2817600	2983500
Gstt1	0	0	0	115590	0	76768	0	0
Top2b	0	15860	0	0	21524	37079	46918	0
Tpp2	7770.5	51049	0	48111	39442	45164	0	47440
Gk	161900	566670	201430	446930	262510	192240	0	253960
Atp2a3	0	31012	0	0	25530	26185	0	59443
Guk1	0	20835	0	0	0	27433	0	0
Gpd2	493290	549320	414180	763080	352900	474230	316460	440890
Hist2h2ac;Hist2h2aa1	0	173840	125570	550450	349900	507420	0	434620
Hist3h2ba;Hist3h2bb;Hist2h2be	0	100390	0	75661	87420	0	0	0
Hist2h2bb	0	0	0	0	0	0	0	0
Nqo1	0	34599	0	39421	34989	28207	0	44981
Srm	0	0	0	0	30886	0	0	0
Vcl	5153.4	363810	55723	212860	253060	196150	7843	177610
Gart	6312.8	24866	0	0	10701	14657	0	36788
Retsat	34645	154880	313820	376370	172740	233410	217650	218890
Wapal	0	0	0	0	0	35446	0	0
Ptpmt1	0	0	0	0	0	10965	0	13139
Sbno2;Sbno1	44610	0	0	0	15772	18609	0	16686
Papd5	0	0	0	0	0	0	0	0
Cltc	487100	693670	422880	1002100	808100	770310	739200	883950
Git1	0	25451	0	0	20891	0	0	0
Galk2	0	0	0	27117	32624	0	0	0
Ahcyl2	83143	159690	57087	176510	115650	287080	145370	120940
Mars	0	48957	0	40630	52672	53116	0	45614
Dnah17	0	0	0	0	0	0	0	0
Cnnm4	0	30916	0	45325	31929	41412	0	23847
Hectd1	0	21674	0	28843	26350	0	0	25247
Hbs1l	0	25834	0	30360	29367	36748	0	0
Pds5a	0	17320	0	0	17819	0	0	0
Swap70	43295	19803	0	0	28568	0	25139	0
Cdc5l	0	0	0	0	0	0	0	0
Larp4b	0	0	0	0	0	21245	0	0
FAM120A	35144	132510	43426	94609	149340	43097	91493	61866
Usp7	0	1681	0	0	59634	2406.5	0	12720
Nop58	0	20650	0	0	41048	61718	0	35617
Exoc3l4	232070	109890	159200	118320	123030	128730	90334	101490
Nol4l	0	520.68	0	0	0	0	0	0
Pfkfb4	0	25056	0	31054	24677	21024	0	0
Lemd2	0	0	0	28413	0	30866	0	0
Enpp3	55474	583490	170030	953590	14744	21610	0	3773.5
Lrrc16a	13076	13785	0	25404	0	16163	0	25017
Nomo1	212780	131230	0	93563	172740	82618	201640	136780
Tpm4	233890	141360	133290	115670	79531	88977	0	97951
Cltb	0	46692	49401	63593	47048	53372	0	57856
Npepl1	0	0	0	0	0	0	135540	0
U2surp	0	13520	0	0	0	10285	0	0
Cpsf6	0	0	0	5072.9	0	0	0	0
Sec23ip	171320	5880.6	0	34167	28692	29259	0	0
Eif4g1	0	75656	15702	69254	127560	126570	0	76954
Rbm26	0	0	0	0	12329	9027.4	0	13536
Sri	1133800	660000	691150	438620	520850	586820	747560	288700
Xpnpep1	158440	346630	315590	522540	456960	499410	234610	399640
Ppp2r2a	0	116470	0	51343	72667	59498	0	58760
Tnpo3	0	0	0	0	0	0	0	0
Smek1;Smek2	38797	11304	0	0	17344	0	0	0
Snrnp200	30351	45837	0	35446	96536	88252	0	74177
Abcf1	0	26127	0	36448	45183	0	0	33836
Rrp12	0	36132	0	0	0	0	0	0
Uggt1	0	124020	19377	58743	181650	81976	97834	37131
Xpo1	0	31715	0	0	44025	35009	0	0
Ubxn7	0	17415	0	0	0	21230	0	0
Sepsecs	0	0	0	15111	0	2514.9	0	0
Pcnp	0	28143	0	24058	41999	31622	51329	15674
Pnlip	78573	40396	0	0	35124	0	0	0
Snx6	0	0	0	0	0	0	0	0
Ano6	0	61662	0	42446	70442	44826	20878	42777
Fkbp15	0	0	0	0	6432.2	0	0	0
Oxsr1	0	76285	0	52255	74272	52845	0	48516
Smarcd3;Smarcd2	0	0	0	0	0	16585	0	0
Atl2	0	77262	0	228350	116690	157140	93759	96847
Ptpn23	0	0	0	0	0	0	0	0
Lrpprc	2490	95988	15249	78664	175110	150760	118370	123480
Pigs	0	10779	0	19219	0	16696	0	14681
Smarcc2	0	38733	0	35356	36379	35096	0	0
Ecm29	0	14625	0	23459	34420	30592	0	14638
Dync1li2	34138	0	0	0	0	0	0	9783.9
Srsf1	0	226670	72496	79225	237130	191410	31450	93021
Mylk	34181	168000	59872	114150	117880	86378	0	67219
Chd4;Chd5	69112	35336	29509	44117	36969	53479	66513	23346
Gramd3	0	0	0	0	0	25916	0	0
Mapre3	0	0	0	18305	0	0	0	0
Pik3c3	0	38841	391680	0	13883	0	0	0
Nup98	0	0	0	0	0	0	0	0
Tra2a	0	29690	0	28137	0	0	0	0
Naa50	0	0	0	0	8938.7	0	0	0
Hn1l	0	6678.9	0	0	0	0	0	25100
Rab35	74818	50608	29229	25618	39418	32226	0	34711
Camk2d	80865	96371	0	60473	102590	67924	52483	39890
Atp1a3	0	0	0	0	0	0	0	0
	0	0	0	19229	12692	0	0	0
Cebpe	182070	0	108690	0	0	0	0	0
Clca4a	221460	626930	264390	641920	80823	16595	0	14576
Ddx58	0	0	0	14443	0	0	0	0
Bnip1	0	55903	0	0	0	0	0	0
Npc1l1	542820	519620	424150	487130	491860	296630	425100	285840
Myh14	1645500	1672800	1350400	1488600	1480800	1114300	1090700	1123800
Ranbp10	0	0	0	0	0	0	0	20473
Kctd12	0	20203	0	24634	24943	46424	0	0
Gal3st2	0	76334	0	31213	43783	32960	0	0
Gigyf2	28278	17193	0	0	11872	13328	29227	17213
Cnot1	0	33892	0	0	35801	0	21611	0
Cand1	2110	139090	41808	104360	129250	110850	73138	122080
Larp1	0	0	0	0	21847	28306	0	0
Ppip5k2	0	45912	47705	0	36562	34537	0	29463
Mlec	373970	293620	374560	229750	279010	323090	369730	319160
Wdr43	0	0	0	0	0	0	0	0
Ugt1a7c;Ugt1a9	293240	489120	870350	1152800	774080	988030	687850	1071900
Lsm8	0	12354	0	0	59368	0	0	67872
Rps9	244580	269060	187490	199490	277510	318720	310240	267670
Syne2	0	0	0	0	0	0	0	0
Rps27l;Rps27	0	47311	0	0	31802	43152	0	50022
Rpl10;Rpl10l	0	3653.9	0	102860	86853	91380	0	0
Rpl35	124570	343060	111560	71865	166540	115360	106230	139320
Eif2s1	916820	277060	340910	452930	293760	477490	590280	92863
Tmsb10	0	124880	0	0	47785	77692	0	0
Ube2r2	0	9390.9	0	0	0	0	0	0
Akap9	58190	28420	44934	33277	108350	37385	51815	38906
Nadsyn1	56146	11867	0	82464	60194	65856	28046	61726
Fblim1	0	53516	0	26011	73391	55838	0	0
Ppp2r1a	88771	131930	63556	142030	208770	218980	0	178120
Usmg5	0	63775	0	67237	74408	65146	0	82598
Apool	297420	138770	161910	122390	118030	133220	229200	110730
Slc39a4	46333	74379	0	17882	123350	64736	43793	0
Tmed3	0	0	0	0	40422	26436	0	41831
Fbxo22	0	32431	0	0	43978	6450.6	0	0
Eci3	0	64573	0	26511	51360	50092	0	24112
Slc22a18	266800	132530	128960	82372	111840	0	176970	94222
Snd1	30882	148160	25171	113670	162760	180180	104580	149420
Vma21	0	0	0	0	0	0	0	0
Ostc	0	0	0	0	0	0	0	0
Nap1l4	0	67454	0	25425	36192	43247	0	0
Mtch1	0	28681	0	29849	25251	39847	0	17357
Mtch2	112090	5618.7	0	35874	45405	45674	0	64467
Picalm	152870	83137	69728	166800	97435	122660	124160	102740
Naaladl1	94833	210990	113410	283150	343260	170270	94652	164240
Cyfip1;Cyfip2	325510	208560	183910	141760	168340	132620	175620	126570
Fuk	0	52271	0	23481	50639	0	0	36646
Ndufa12	0	110430	100200	153350	142150	132910	99355	158870
Hook2	0	276460	0	38191	0	0	0	29821
Syncrip	166040	159920	146100	121680	179560	163020	87803	212960
Slc35f2	0	0	0	0	18391	58712	0	0
Tubb2a;Tubb2b	256940	117030	0	282480	231460	0	0	0
Abcg2	33137	66530	0	0	117500	42214	0	0
Huwe1	0	12883	0	0	29430	31472	0	0
Trpm4	0	28758	28268	40213	84932	50180	0	0
Cpeb4;Cpeb2;Cpeb3	0	0	0	28275	17903	0	0	0
Luc7l2	0	17376	82726	52437	152630	109640	0	83768
Eml2	0	0	0	0	16475	14598	0	0
Dek	0	59333	0	38715	66451	69593	0	0
Fam185a	464450	95199	0	0	0	0	0	0
Actn1	29837	60508	33220	46468	82264	78988	0	55162
Mybbp1a	0	0	0	0	33333	18089	0	0
Tmc4	41054	8386.8	0	0	15530	15414	0	17133
Lnp	0	0	0	0	0	0	0	0
Plekha6	99525	42566	0	0	0	0	11151	0
Atxn2l	0	108080	0	61360	50138	32834	0	0
Otub1	0	200300	80501	65525	225710	136420	0	219920
Btnl1	0	100720	34681	85861	78512	49749	0	123870
Pgm2	80447	365040	210480	289910	151030	156270	70759	126730
Ikbkap	0	0	0	0	0	0	0	0
Cdc42bpb	0	63717	0	44669	34620	35561	0	24667
Gvin1	0	0	0	0	0	0	0	0
Ahcyl1	8470.8	0	0	0	0	42410	34621	18378
Adal	0	41795	0	0	42322	0	0	0
Gng5	0	0	0	0	0	15674	27776	0
Erbb2ip	0	21708	0	31778	19143	14602	0	11213
Cep170b	0	0	0	3996.9	0	0	0	0
Mfn2	0	0	0	7259.2	0	0	0	0
Scrib;Lrrc1	0	57631	0	27601	50551	0	0	0
Nup214	0	7296.2	0	0	0	0	0	0
2009-09-01	112940	100050	46056	49799	77948	70720	88848	36882
Naa15	0	0	0	9384.2	11872	13226	0	26178
Mogs	54657	36674	0	35032	82675	71080	0	67542
Ankrd13a	0	0	0	0	0	0	0	0
Pgrmc2	0	123540	0	64119	99092	85300	50414	88029
Cdc42bpg	0	0	0	0	16067	0	0	0
Polr2e	0	0	0	0	28966	0	0	0
	0	0	0	0	0	0	0	0
Sdad1	0	0	0	0	0	0	0	0
Fam98b	0	0	0	0	0	0	0	0
Trim56	0	28764	0	16886	19140	0	0	0
Otop1	0	0	0	0	0	0	0	0
Epn1	0	21669	0	41782	32009	30548	0	37896
Aldh3b1;Aldh3b2;1700055N04Rik	0	39172	0	21913	38981	22383	0	0
Thnsl2	0	22288	0	32430	28311	0	0	0
Zmpste24	0	31460	0	0	21989	0	11841	21214
Mogat2	0	395500	0	263290	175120	52964	25456	120510
Mtdh	0	74196	0	9735.7	91113	3104.2	0	20665
Slc51b	7751.3	26102	0	0	27283	0	0	0
Fbll1	0	37030	0	0	77287	0	0	0
Ubap2l	0	12995	0	0	16446	31990	0	0
C2cd2l	0	23020	0	0	0	1087.2	0	0
Mrps7	7645.4	28721	0	22962	65347	0	0	22053
Flnb	56844	426340	263870	333820	377150	291240	206240	264500
Eif4g3	0	0	0	0	0	0	0	0
Acad11	127450	375520	372160	366390	297340	300270	252810	324240
Bdh1	35826	303280	196130	359660	399550	301870	334200	367240
Glrx5	0	61095	97795	68834	64047	87389	172180	61133
Baiap2l2	0	0	0	0	65759	0	0	30811
Ddhd2	0	18083	0	36011	15957	18593	0	0
Znf598	0	0	0	0	0	0	0	14090
Pde4dip	0	2799.9	0	0	15798	0	0	0
Tnc	0	105730	0	84754	62588	0	24783	0
Muc2	50826	252470	189670	180480	536270	307450	198140	336660
Mrps26	0	16607	0	0	53938	0	0	38814
Ddx42	0	0	0	0	0	0	0	0
Ankfy1	0	39647	0	25304	36829	32237	0	26286
Zfyve1	0	0	0	0	0	0	0	0
Dlg1	4199	29781	0	23510	20643	34243	0	0
Mgat4a	110730	44947	46011	0	77880	0	0	33010
Wdr82	0	0	0	0	0	0	0	0
Gns	0	56584	0	0	46374	0	0	40681
Tufm	136450	605540	478420	647720	664640	683990	418110	790990
Cpped1	0	50181	16494	24214	51599	77844	66630	51897
Lpp	0	0	0	52654	48434	65399	0	0
Pef1	0	69189	0	40604	69502	38025	0	26764
Actbl2	0	0	0	0	0	0	0	0
Erlin2	0	297120	330940	306280	340320	155150	141250	205200
Hnrnpa3	510610	721040	400990	336920	731770	565040	273720	352030
Psmd11	300060	123930	128050	167390	155200	146690	249720	162700
Poldip3	0	9994.9	0	0	0	0	0	0
Oxa1l	0	0	0	0	0	40120	42269	40734
Enoph1	0	18147	0	0	25721	23447	0	15905
Coq4	0	30252	0	29435	44119	41184	0	45286
Zadh2	0	0	0	68570	72525	59442	0	71059
Eif4b	202220	103450	106960	53326	98101	110700	203580	86251
Elmod2	0	22296	0	13276	6986.7	0	0	0
Samm50	0	145900	110120	319420	142940	189480	0	57020
Vipas39	0	17581	10254	6845.6	16099	0	0	0
Aars	0	72645	51902	60272	121090	73802	0	51024
Gskip	0	0	0	12681	9073.7	0	0	0
Bola2	0	0	0	0	0	0	0	0
Smndc1	0	0	0	0	0	0	0	0
Nars2	0	0	0	0	0	0	0	0
	0	1177	0	0	24294	27251	0	47146
Pck2	0	2197.7	0	0	8926.5	0	0	0
Tm9sf4	0	26115	0	24669	38563	49389	0	0
Wasf2	0	35888	30031	50817	35661	52318	0	0
Tiprl	0	52614	0	0	42768	0	0	16717
Slc25a12	0	32035	0	0	19326	28576	0	21057
Gopc	0	9237.1	0	17958	0	0	0	0
Sephs1	98645	41533	28016	28631	40055	36439	83759	57401
	110530	213650	173880	249310	187460	248840	203120	118520
Echs1	24744	78578	47008	143290	103480	166560	1076.4	31244
Dtd2	0	0	0	0	12798	16180	0	0
Ptbp3	0	36312	0	51705	57743	67280	58117	0
	0	38923	0	27764	30205	35576	0	0
Tmem30b	0	6974.1	0	28909	26575	0	0	13313
Clrn3	0	84397	0	45943	38230	0	0	12340
Gprc5a	0	95313	0	56723	0	0	0	0
Ganab	7990.4	299400	191840	366960	366320	357460	35823	256480
Rbm22	0	2354.5	0	0	0	0	0	0
Noc4l	0	0	0	0	0	0	0	0
Mal2	0	100350	115870	108410	106480	154930	203300	133020
Sarg	126780	144790	112740	86029	109510	119760	58851	62809
Cdkn2aip	4536	26444	0	14936	0	37420	33309	14833
Mia3	0	43020	0	22820	28367	0	0	0
Iars2	0	0	0	18643	0	20898	0	0
Rufy1	0	21150	0	0	21002	0	0	20106
Hook1	0	95013	0	22991	16268	24313	0	0
Cstf2	0	0	0	0	0	0	0	0
Chdh	1052200	393210	534140	577030	340400	416760	783990	443400
Nup93	91332	52033	0	0	65706	52511	87442	52245
Chmp2b	122450	71821	89959	147790	73306	0	85423	62668
Sgta	0	22165	0	0	25270	43244	43818	19719
Eif2a	118610	46320	62269	0	72230	77052	128100	62447
Psmd5	0	10466	0	19385	23710	23317	0	0
Mrps35	0	0	0	0	0	0	0	0
Ndufv3	0	29419	0	0	0	0	0	0
Ces2e	3879800	3873200	5200400	4664300	2929600	4215200	5175300	4167900
Csnk1a1	0	51717	0	22551	18756	22025	0	0
Ahsa1	0	0	0	17522	50633	51129	0	0
Mrps27	0	0	0	44038	0	0	0	0
Ipo5	0	9167.9	0	0	13277	0	0	29963
Fzd10	0	0	0	0	0	0	0	0
Pdhx	0	0	0	0	0	0	0	0
Eea1	0	37291	0	46072	33846	45450	0	0
Srsf7	76575	135320	99330	131750	174300	160360	130140	114100
Gpr128	0	2122.8	0	0	21041	68535	26481	38788
Srp68	0	112940	208890	52570	477240	180970	0	120080
Slc25a24	544890	459870	408470	362300	317800	266390	518550	286210
Dlat	151200	140560	84336	180170	141150	162300	116610	220830
Lars	0	0	0	0	0	0	0	0
Ckap4	0	0	0	0	0	0	0	0
Qars	45129	87645	0	72589	206810	125490	103370	72148
Acbd3	0	76713	0	0	0	23183	0	0
Hadha	190900	384240	248880	519270	434340	450830	239510	473640
Kbtbd11	0	22044	0	18150	28178	0	0	0
Acp6	0	0	0	15347	15366	19156	0	0
Nars	0	91089	0	93644	198720	105070	0	28012
Metap1	0	4586.5	0	0	0	10974	0	0
Rpl24	76808	143350	85746	129980	179320	182090	219520	87807
Rcn2	0	0	0	0	0	0	0	0
Mob1a;Mob1b	0	24456	35560	65971	32747	27581	0	0
Heatr3	0	0	0	0	0	0	0	0
Scfd1	0	6442.2	18990	9200.6	0	18223	0	0
Agmo	0	147770	0	124060	131220	116400	91843	131550
Gpr89a	0	2623.2	0	0	51219	0	0	0
Cpne3	0	55654	0	59349	66272	66712	0	70914
Srrm2	44708	27432	9804.7	38853	80045	106520	30315	45745
Enpp4	0	0	0	52916	10977	0	0	22363
Flna	18122	15228	0	0	0	11843	0	77339
Leng9	0	31236	0	17863	0	0	0	0
Nup54	0	1610.4	0	0	8677.6	0	0	0
Cpsf7	0	0	0	0	3391.3	0	0	0
Exosc6	0	0	0	0	57142	0	0	0
Pak4	0	1925.7	0	23950	0	42665	0	0
Slc4a7	0	0	0	30762	0	0	0	0
Gmppb	0	76388	124560	112740	123600	74161	92072	172140
Sec62	0	10700	0	0	19735	16361	0	0
Iars	0	60447	0	73507	54040	113770	91920	54295
Ilvbl	0	78897	27407	123190	106720	74304	0	104600
Mrpl22	0	0	0	0	0	19504	0	0
Plekha1	0	0	0	0	0	0	0	0
Gphn	101100	9347.1	0	0	64987	37348	79255	26638
	0	53738	0	8916.4	53141	0	0	14822
Atp6v1h	136640	22187	44595	0	16274	46104	64217	42462
Pdcl3	0	14935	0	12950	0	0	0	0
Qdpr	0	144100	0	68942	72527	88917	43221	121650
Ppme1	0	0	0	0	0	0	0	0
Nudt9	0	3302.4	0	0	0	0	0	0
Rsl1d1	0	0	0	0	2105.5	0	0	0
Nob1	0	0	0	0	0	0	0	0
Maob	410920	202870	196840	357110	392710	238540	320390	283940
Aldh5a1	123810	54777	0	51479	0	60405	72027	28814
Ptges2	0	0	0	17542	0	0	0	49940
Acot4	460420	332580	356840	259820	171850	183460	319880	284300
Ugt2a3	0	92464	0	110720	127940	47486	50872	103170
	0	0	0	0	0	0	0	0
Rhpn2	0	0	0	0	0	0	0	0
Acaa2	1047400	1099200	819290	1350100	1317100	1372200	1666000	1134800
Larp4	0	0	0	0	56731	69632	0	0
Pkn2	0	32532	0	0	30994	6431.1	0	28374
Etf1	0	78950	0	41603	119180	0	0	56999
Naa25	0	0	0	0	0	0	0	0
Pgam5	0	15196	0	0	0	0	0	13222
Engase	0	37612	0	31535	45185	49611	0	13233
Golim4	0	39962	0	33406	30087	35065	73377	11537
Clptm1l	0	0	0	28391	31495	37969	0	0
Clic5	27670	216780	91498	196930	188520	187130	81642	226900
Osbpl6	0	22532	0	27586	35878	0	0	0
Bri3bp	0	45892	0	37618	51776	4633.5	0	38607
Hat1	0	0	0	0	0	0	0	0
Usp47	0	38619	0	0	29703	0	113790	0
Tbcd	0	37256	0	41900	0	39437	77166	28287
Ythdf3	20595	1939	0	0	39133	56529	86132	0
Itpk1	152500	148940	131210	87407	111300	75776	0	49520
Tor1aip2	0	14417	65914	140920	0	0	0	303660
Parp12	27425	47724	42230	35718	29098	31551	0	25209
Dnm3	0	0	0	32042	0	0	0	0
Tigar	0	0	0	0	0	0	0	0
	0	0	0	0	0	0	0	0
Lrrc19	0	31947	0	29971	34761	62764	0	0
Chpt1	0	0	0	0	0	0	183290	0
Farsa	85483	52414	0	50051	57764	61135	74375	34267
Eftud1	125250	76633	98451	70856	67482	62461	0	0
Ing5;Ing4	0	364580	0	0	0	0	0	10177
Vps26b	0	56076	48823	37176	47104	44958	101930	32521
Cog5	93997	39774	0	33227	36263	40985	77573	37188
Gpcpd1	0	0	0	0	0	0	0	0
Agpat9	338680	256030	265460	310930	223580	108710	178110	226590
Coro2a	0	104980	79901	99349	92366	111540	0	95176
Itfg3	0	92813	0	45957	81365	0	93608	81325
Ncaph	0	0	0	0	0	0	0	0
Pm20d1	88273	61326	0	35548	80053	47844	105650	37597
Cpne1	0	0	0	0	23498	22205	0	35048
Mbnl2	0	12661	0	23812	0	49085	0	0
Cps1	717990	776170	689000	782650	906980	1124400	866620	810900
Thop1	0	8727.3	0	18305	0	40079	0	27085
2011-09-01	0	93875	0	35993	65799	49837	0	48912
Tmem120a	0	0	0	56102	9930.8	82086	35093	0
Clec2h	0	0	0	0	0	0	0	0
Ccz1	68707	0	0	0	0	0	0	0
Rbm14	172080	100110	65304	120610	92535	182760	0	83675
Suco	0	0	0	0	0	0	0	0
Slc5a1	284900	703160	476010	523870	797560	745170	375070	478510
Ccdc90b	0	44874	0	0	22119	0	0	25001
Lmf2	0	9547.1	0	0	8818.5	10235	18950	0
Yipf4	0	32698	0	46600	41338	35466	0	0
Arhgap24	0	0	0	0	0	11844	0	0
Endod1	0	0	0	0	0	0	0	0
Fam118b	0	0	0	0	0	3598	0	0
Nadk2	0	112030	0	61647	126010	69689	69091	50699
Cnot2	0	1370.4	0	0	0	20250	0	0
Rps19bp1	0	0	0	0	0	0	0	0
Vps52	0	0	0	20501	0	27521	0	0
Galnt6	0	54991	0	29618	29660	32084	0	0
Emc1	0	32770	0	14007	31459	0	0	0
Myef2	0	0	0	7635.3	0	0	0	0
Itch	0	1887.3	0	0	0	16600	0	0
Uba3	0	57004	0	21691	25968	55268	8496.8	0
Gan	0	12998	0	0	0	0	0	33464
Iba57	0	0	0	24444	0	35475	86755	0
Immt	163190	350150	375410	474510	446120	366600	272460	236350
Parp9	333890	232000	183020	196250	279930	203330	265070	97078
Acat2	0	35702	0	0	33855	37875	73581	55621
Rnf170	0	0	0	0	0	0	0	0
Abi1	0	71845	82664	76212	99188	109900	0	0
Dctn4	0	0	0	0	0	0	0	0
Synpo	176100	103770	93502	97227	67639	54940	71492	68631
Naprt	181670	308270	240680	285750	226500	249770	144690	268330
Vwa8	0	96830	12931	90907	78108	51042	26507	41235
Ufl1	0	0	0	0	19858	29639	0	0
H2afy2	0	33127	0	23550	19709	55074	0	0
Pabpn1	181520	74914	125320	48052	75349	95843	269480	78209
Micu2	0	209870	0	0	0	0	0	0
Slc35e1	0	0	0	9369.3	0	0	0	0
Vcpip1	0	0	0	12243	14233	0	0	0
Txnl1	82180	130850	124500	102030	146050	124100	0	139810
Nup88	0	0	0	0	0	0	0	0
Lamtor4	52923	28655	31657	26889	33071	45788	85922	0
Irak2	0	0	0	17109	11334	0	0	0
Scyl2	0	0	0	0	0	0	0	31827
Nedd4l	0	40044	0	21223	23521	19258	0	0
Slc25a45	82461	273060	118910	121400	105900	103270	91474	234800
Aqr	0	0	0	21333	27728	0	0	49492
Rfk	0	168680	76188	73389	165290	141150	0	0
H6pd	0	0	0	0	0	0	0	0
Smc4	0	0	0	0	0	0	0	0
Rab43	0	24283	0	0	0	26614	0	0
Adprhl2	0	10121	0	0	0	6762.6	0	0
Akr7a2	292530	171530	130770	193380	87161	223710	329920	299970
Slc43a2	0	117170	58680	49667	76108	42865	0	43419
Rbm28	0	0	0	0	0	0	0	0
Eprs	40382	76904	0	58063	64392	70170	21323	90962
Lonp1	5075.1	66215	0	45881	169190	129560	0	92705
Upp2	0	540710	784990	70579	0	0	0	1014400
Ogt	40298	18439	0	15168	23521	0	32873	20888
Ccar1	0	19633	0	0	0	0	0	0
Sltm	13713	22949	0	0	41788	42149	64655	37931
Trim32	0	0	0	0	0	0	0	0
Rab11fip3	0	17394	0	34338	47171	35549	13532	30962
Gcc2	54584	27672	29500	21817	34586	22525	30595	23786
Pgp	0	70281	57972	60164	88116	87076	0	68258
Dpyd	0	5906.3	0	86569	41709	100500	92674	95281
Aldh4a1	242700	220820	260100	263970	69071	106510	0	42445
Eif2b5	22877	14762	0	0	43104	0	0	0
Gatad2a	0	4058.2	0	0	13729	7961.8	16232	10684
Cog3	0	0	0	0	0	42172	0	0
Slain2	0	29712	0	0	46404	38152	0	35684
Pdlim5	0	57575	81625	46309	81302	72806	60117	107580
Pygb;Pygm	108010	59722	0	36968	53493	57761	0	0
Copa	45064	451360	351430	463360	390510	388380	233220	338590
Prmt5	0	2383	0	0	23008	0	36529	0
Cyp2d26	0	105440	124940	478240	273150	321020	77206	137680
Slc26a6	0	30133	0	28678	48876	25536	0	0
Trip10	76133	184120	61854	50874	61557	68071	53118	26457
Ago2	0	5110.1	0	0	0	30719	0	0
Acad9	19314	81029	0	56523	79704	55833	9381.8	11336
Rhot2	0	40332	0	33800	40444	53433	0	17818
Afg3l2	53929	87596	66085	132660	111400	129190	63998	62253
Aoc1	0	195630	128350	149860	165970	184550	88978	147530
Eif3b	0	21754	0	21232	32427	38283	0	43275
Acsl5	1718800	1473400	1522100	2351500	1628100	1574600	1457900	1700900
Slc25a1	17684	83834	0	107180	87433	79193	74268	68338
Amdhd2	47822	56700	68486	123830	72207	60966	0	38423
Rbm17	0	10485	0	0	20579	19944	0	0
Oplah	0	0	0	0	0	0	0	0
Fnbp1l	18293	47738	0	0	0	0	0	24186
Bclaf1	4000.2	22302	0	16256	36152	0	0	31526
Scamp1	0	7842.2	0	0	15745	21810	0	0
Cyp51a1	0	0	0	0	0	0	0	0
Zg16	0	181180	73169	213740	343850	516280	90056	442680
Cox19	0	0	0	0	15869	0	0	0
Gmds	251730	335900	215210	201320	298480	213160	161210	199540
Gfm1	18574	13242	0	0	21759	26423	0	0
Slc5a11	11160	19640	0	15761	29798	16239	0	0
Tssc1	0	47178	82769	52357	43443	55398	0	43958
Arhgap18	0	0	0	26066	41604	43138	0	56597
Kiaa0319l	0	126580	55129	132390	83241	107650	89617	60224
Galm	287030	958380	589680	751520	803300	428220	382620	565430
Pdxk	109130	57722	76002	86209	109010	153270	73200	102880
Cc2d1a	61609	54048	0	31594	12371	0	0	0
Angel2	0	14692	0	0	0	0	0	0
Stx5	0	43436	0	33980	42156	71825	0	87918
Trnt1	0	0	0	4853	0	0	0	0
Dnm1l	0	18167	0	62676	24470	42724	0	26320
Pnpt1	0	0	0	0	16859	0	0	0
Wdr11	0	199500	139450	126090	132890	0	71343	0
Coq9	0	52348	45399	88860	42664	167930	0	100460
Arfip2	0	0	0	0	0	0	0	0
Nat10	0	0	0	0	0	0	0	0
Hpdl	0	0	0	0	0	0	0	0
Abcf3	0	3606.2	0	0	0	0	0	0
Sdha	416970	421230	283120	657680	457300	731930	494570	469420
Os9	0	46322	0	0	19811	4385.7	31172	19251
Edc3	0	4268.8	0	0	0	0	0	0
Otud6b	0	0	0	0	13526	14031	0	0
Brox	0	84329	0	54535	60569	64546	0	65694
Kiaa1598	18072	26353	0	14866	23466	18566	0	15686
Ppp4r1	0	0	0	0	0	0	0	0
Ncapd2	0	0	0	0	0	0	0	0
Matr3	0	51287	24938	19870	40452	19904	0	47988
Inpp5b	0	12364	0	0	0	0	0	38224
Cystm1	0	234640	117620	149910	161850	91795	0	90615
Cbr3	0	0	0	1928.2	0	0	0	0
Ddx18	0	0	0	0	0	0	0	0
Lzic	0	35515	0	17022	34797	0	0	0
Vrk3	0	0	0	0	0	21790	0	0
Ndufs8	7329.2	134060	129060	145820	120180	79969	0	105330
Agpat2	91074	0	0	43484	46893	0	0	18498
Optn	5004	0	0	0	0	0	0	0
Sdr9c7	0	0	0	0	0	0	0	56384
Anks4b	103970	189980	16272	56322	191080	108980	49153	55771
Lgals4	1345600	4508200	3441500	4318800	5320400	3219800	2298400	3401700
Nsun5	0	0	0	0	0	0	0	0
Ablim1	73993	0	0	0	0	0	0	411.56
Ddx54	0	0	0	0	0	0	0	0
Svil	0	0	0	0	0	0	0	0
Pof1b	0	61193	0	33845	62058	31639	27512	39120
Sf3a1	0	25828	0	8469.3	46668	32395	0	18538
Ces2a	112050	522960	1008300	987950	382280	782330	904250	1117700
Gpt	464610	1230800	709640	817600	826920	798360	815890	706640
Hibch	0	0	0	21346	23199	26094	0	34240
Acat1	1114800	1208000	1071500	1118500	1115800	1061900	1248000	976820
Eif3l	0	45154	16007	25968	41204	38841	0	75538
Sf3b4	0	0	0	0	55314	0	0	24992
Ict1	0	47464	0	0	54710	37277	0	0
Gale	0	47000	0	36690	45523	20569	0	0
Hnrnpl	0	51509	0	60408	59250	94239	0	47550
Fahd1	0	27900	0	120100	47859	91524	0	111850
Nup133	0	21628	0	0	0	0	0	0
Gga1	0	28678	0	36714	26752	30010	0	0
Ace2	94714	337680	242280	420400	317300	305010	52402	209900
Trim31	0	47901	70585	120810	189410	29219	45770	155070
Aamdc	0	83844	0	64332	107900	58865	0	0
Eppk1	275490	270520	222180	273520	535920	647060	641960	530180
Sgpl1	962250	792510	985460	637120	763330	306780	177970	412070
Aldh1l1	264680	534460	198090	482180	603380	388220	176070	347570
Vps37c	0	0	0	15224	0	0	0	0
Flad1	0	17214	0	0	0	0	0	0
Sccpdh	0	64449	61349	52782	59863	35421	31835	56779
Apeh	0	64814	41480	78717	68242	130470	24150	49925
Bphl	0	0	0	0	0	0	0	0
Ero1l	0	117300	107880	101940	108240	57076	22794	130930
Eif3c	104340	111110	88650	102390	137000	145010	149930	89104
Fam129b	0	0	0	0	0	0	0	0
Cmbl	0	0	0	32420	70272	17836	0	27772
Pdlim2	356660	452160	188000	301010	156270	86160	44434	129870
Tm6sf2	0	61572	0	70549	51058	0	0	40852
Ubac2	0	39425	0	128460	39975	45893	0	54083
Dync1li1	34883	218410	70208	153300	179950	124700	148650	179670
Coq6	0	16837	0	23212	0	38344	34268	15719
Chmp7	0	0	0	0	0	17678	0	0
Cog4	0	17229	0	15373	0	0	0	0
Cgref1	0	166660	0	39555	102570	24323	0	0
Tmed4	0	98721	157690	128760	191550	163270	0	124640
Rnf121	0	0	0	0	53615	0	0	0
Phospho1	145520	107370	142430	145630	57126	0	116340	0
Fuom	0	0	0	45464	17299	41184	0	23029
Gfm2	0	11549	0	0	0	15263	30860	0
Bst2	0	37920	75544	0	49112	53196	44863	0
Nudt4	0	0	0	0	0	0	0	56300
Pank3	0	0	0	0	8928	0	0	0
Abhd6	0	155530	104280	240080	112660	100760	0	61039
Ptrh2	0	0	0	0	0	0	0	0
Ubqln1	22731	5341.9	0	0	8312.4	23254	0	25239
Rfc3	0	0	0	0	0	0	0	0
Pspc1	0	1087.2	0	19485	39972	19530	0	36058
Ccdc12	0	0	0	0	0	34039	0	0
Plcd1	0	41810	0	45501	56738	30855	0	48431
Mcmbp	0	0	0	0	15902	0	0	0
Rbm19	0	0	0	0	0	0	0	0
Mcat	0	29003	0	0	0	0	0	0
Tut1	0	0	0	0	0	0	0	0
Tspan8	0	58921	0	89761	80483	103010	38003	0
Ttc4	0	13920	0	0	0	15016	0	0
Nop14	0	0	0	0	0	0	0	0
Thoc1	0	0	0	0	0	0	0	0
Aspa	0	17645	0	33667	0	0	0	0
Ccdc58	0	35263	0	0	19488	0	0	0
Pla2g16	0	0	0	0	0	0	0	0
Sh3glb2	0	21410	0	0	0	21256	0	60626
Cuedc1	528250	0	0	0	0	116320	0	0
Slc30a5	0	19014	0	0	12942	1336.2	0	0
Nup35	140530	51527	0	0	48954	50422	83136	44269
Luzp1	0	68488	51277	37928	55655	45746	33527	26781
Rbm12	22339	4775.6	0	0	21685	35119	0	0
Actr1b	0	0	0	26340	10444	29223	0	35430
Ifih1	127320	105710	82512	47243	51095	50019	49696	22863
Usp15;Usp11;Usp4	0	51977	33196	0	42741	0	0	24381
Arl6ip5	0	23559	0	0	0	0	0	0
Nol6	0	0	0	0	0	0	0	0
Tmx1	449460	201320	195560	160550	193040	155260	259080	176990
Cops8	0	19005	0	0	26413	53834	0	0
Clptm1	0	9317.9	0	33180	79629	56548	0	54081
Akr1c13	379730	147510	213010	269960	175300	325330	423930	188420
Dak	3003100	2154600	1914800	2327800	1872000	2363500	3024800	2126900
Ifi27l2b	91298	422820	148340	172640	219280	98882	64502	141980
Kctd5	0	26137	0	0	19211	0	0	0
Scrn2	0	83882	31100	145200	166600	124300	51368	122350
Hpgd	83709	292890	122380	145170	185940	99549	0	148400
Ces1	0	12833	0	51355	0	30196	0	0
Mavs	141350	0	0	0	0	54177	51734	0
Cant1	0	30139	0	29545	37314	44650	0	0
Acaa1b	0	12130	0	22557	0	17968	0	22537
Ubxn4	0	6351.2	0	0	0	0	0	0
Plbd1	0	24372	0	25891	49785	46974	0	0
Sco2	0	18344	0	7992.3	19086	15705	0	0
Fgg	0	0	0	0	0	0	0	0
Ncln	126120	55921	3890.4	69158	63383	68240	0	68444
Cth	60659	216650	96361	219070	184210	197550	192200	224110
Hsd17b13	0	0	0	0	0	24208	0	0
Abhd14b	0	165480	170620	186660	89481	0	0	110440
Fam20b	0	44180	50209	35052	34677	41641	0	0
Rnpep	473060	381450	266830	277360	242840	315300	374860	171090
Ces1d	0	53069	0	18434	13180	0	0	31725
Acsf2	148870	439020	414800	458670	134480	171660	236750	168490
Micu1	0	37444	0	10668	35280	0	0	16575
Gripap1	136400	53223	0	23098	0	45636	89288	46994
Sft2d2	0	0	47698	0	60208	58548	0	0
Bles03	0	29153	0	14226	32640	0	0	0
Abhd4	0	42953	0	0	0	5965.7	0	0
Lars2	0	18496	0	0	23307	23070	0	0
Myh9	300120	588340	270670	534680	511350	474810	240680	466360
Ppcs	1625.5	53986	0	0	19317	0	0	0
Pafah2	0	12779	0	34402	34005	25686	0	0
Hdlbp	428460	203170	338060	187240	248170	333840	389170	186440
Nit1	0	51913	0	52584	31532	36833	49733	18855
Adpgk	0	0	0	0	25459	16538	0	0
Psmd2	75044	103590	65531	126460	140630	136570	111090	137980
Hnrnpul1	0	42527	0	0	31932	0	0	0
Atp1a1	9742100	8747200	8062800	8912400	7672400	8661000	9724800	7411600
Mical1	168550	308040	196920	317480	321410	231350	184150	207700
Ccar2	0	9743.8	0	21758	17993	36664	0	0
Cdipt	0	102750	78879	71027	87017	58965	86736	104350
Ptgr2	69470	48384	45016	44303	43331	53319	44610	0
Sirt2	0	0	0	0	0	0	0	0
Ddx39a	0	83831	0	58387	86967	0	64531	0
Mob3b	0	16511	0	0	28994	20290	0	0
Mrps23	0	44784	0	43986	61666	57742	0	56566
Rcc1	0	29612	0	25581	50013	0	0	0
Uba5	0	0	0	34025	0	53271	0	0
Pdcd10	176540	205130	193990	197040	216620	250990	0	77046
Rpe	0	0	0	0	0	33421	0	0
Arl8a;Arl8b	0	69038	60319	88512	0	48889	0	0
Nle1	0	0	0	0	0	0	0	0
Hnrnpu	84102	363290	179120	242670	443070	383320	199890	531240
Slc25a3	6300400	1349400	1599400	1654700	1271900	1713300	3568600	1775600
Rbm39	0	59281	0	38054	70072	47847	0	76436
Hrnr	0	0	0	0	0	0	0	0
Sec63	109910	57342	49995	47307	65855	64577	83906	48641
Cdhr5	0	318830	0	72970	425860	52235	78663	84294
Fmo4	143170	5999.8	73572	79345	73787	19659	104750	77142
Acot11	0	0	0	0	27484	0	0	0
Gatad2b	0	15089	0	0	0	0	0	0
Abcc2	0	69905	0	76431	40084	49697	0	44574
Ipo4	0	471.48	0	0	0	0	0	0
Oasl1	0	14828	0	96275	0	0	0	88251
Sfpq	874870	291760	324140	232910	495370	586640	981210	276780
Strc	0	0	0	0	0	0	0	0
Irgq	0	0	0	0	0	0	0	0
	0	38913	0	40826	35401	0	109050	57943
Impa2	0	2678.9	0	0	0	0	0	6651.2
Lpcat3	285460	184880	114130	72505	130520	87378	164250	124320
Acot7	0	40494	0	43750	36948	41998	0	28597
Rab14	1390.1	78317	42327	111120	64223	126370	50323	163820
Sfxn3	173070	19907	0	279930	50725	159170	346860	0
Isoc1	0	77250	98938	198230	100430	213620	24928	94673
	31602	199700	81350	207510	169440	209350	113400	205670
Acly	2605.8	38522	0	14577	0	34579	0	0
Slc44a4	0	47705	0	51178	54555	0	0	43912
Poldip2	0	13050	0	0	20584	0	0	0
Eif4a3	107120	132920	112890	91614	148080	125420	51008	119040
[truncated: 979 more rows]

## Sheet: F.2A LFQ UCeD LCM
Gene names	UCD1540-1 api	UCD1540-2 ape	UCD1318-1 api	UCD1318-2 api	UCD1794-1 api	UCD1794-2 api	UCD1318-1 lat	UCD1318-2 lat	UCD1540-1 lat	UCD1540-2 lat	UCD1591-2 lat
IGLV3-9;IGLV3-12	260030	207550	120470	154780	91517	114100	136400	63491	267190	384310	82252
IGKV A18;IGKV2D-26;IGKV2D-30;IGKV2D-29;IGKV2D-28;IGKV2-40	214670	310290	67188	149390	207900	374720	30149	139310	0	2513	55741
IGKV2-24;IGKV2D-24	0	66183	17215	0	0	61738	29286	9462	52624	76690	7644.3
IGKV1-8;IGKV1-9;IGKV1-27	0	0	0	0	0	0	0	0	0	0	0
TRAV18	0	0	0	0	0	0	0	0	0	0	0
IGKV3D-11	602250	606130	201300	193690	420280	593600	255650	173910	561810	1118000	456800
IGHV3-15	37408	179110	82027	0	2042.7	32534	9944.5	135550	21929	422950	192890
	89794	17508	47286	73529	0	45118	114920	67285	0	83296	81277
IGHV1-69-2	138100	59872	89318	85239	136770	184580	13708	82924	76549	72202	103230
IGKV3D-20	0	106830	137390	150210	588800	363960	46915	206670	263130	123240	226670
IGHV1-3	0	0	0	0	0	0	0	0	0	0	0
IGHV1-18	0	14052	11224	14195	64293	0	22911	14298	32303	43020	0
IGHV4-28	0	5426.3	0	0	0	20754	5583.9	0	0	0	0
IGHV5-51	45538	30187	37409	21966	175550	319160	37700	20567	27656	42836	28876
IGHV4-61;IGHV4-4;IGHV4-31	0	70360	53801	16776	124140	150600	109880	44159	65530	86278	71868
IGKV1-12;IGKV1-6	0	79171	43763	0	34874	25737	80311	0	0	46949	16223
	0	297820	432360	60568	295400	430720	347460	0	328610	354630	422500
TRBC1;TRBC2	1182.6	117960	137940	0	21590	22735	13146	0	0	4169	39151
RBM47	473810	325010	317200	216240	181920	367500	381830	227090	297240	304370	323470
UBA6	123550	108710	92388	41087	109870	56491	36449	180690	151150	193310	90715
ESYT2	0	36428	72544	65636	26143	118010	297810	236070	229680	86584	112690
KIAA1598	9592.7	71732	61622	40254	54380	69738	43585	37138	58471	82970	37907
TMEM223	0	51834	48251	90197	59573	45244	38583	100800	68682	88571	117400
CCDC64B	0	0	0	77437	35831	46349	16135	0	0	103580	0
ILVBL	129170	154860	379990	57772	112800	180190	283520	278670	209860	127120	54412
NBAS	117250	12041	69037	187080	136270	67418	42149	78861	80896	131410	128490
C17orf104	2442000	1930500	157080	3431000	2329500	2173500	2327200	2028400	2055200	2640100	3193800
FUOM	0	0	0	0	0	0	2761.1	0	0	0	0
VWA8	0	80485	139210	43047	3738.4	72720	141930	16617	90011	141130	89557
SBNO1;SBNO2	0	29765	25487	78907	85440	14840	0	119570	61351	101510	87408
MTMR11	4422.9	0	13665	14573	12538	20962	13084	0	0	0	0
VPS37C	0	0	0	0	36867	0	98345	0	0	122700	0
CNOT1	38427	162860	80056	127690	130900	86133	177600	167750	199030	270820	234140
KRT87P	7103.2	2383.1	0	0	0	0	0	0	0	0	0
C2orf72	12583	2337.8	7930.5	10105	15662	4448.7	0	100590	15553	55866	100310
FAM83G	0	0	52965	89114	0	2490.3	0	0	0	863.78	0
PGP	0	21316	0	0	25699	1860.5	0	0	0	150580	45286
C5orf51	0	0	0	0	0	0	0	0	0	0	0
ERICH4	0	82826	90449	88631	77285	112840	36910	25697	0	31551	43525
GGT2;GGT3P;GGT1	0	53579	103100	95735	190460	259560	12119	88459	30033	0	54011
GLTPD2	0	17812	68238	69110	62717	54775	0	0	0	13485	0
TUBAL3	0	34960	73194	0	2680.1	64445	23525	0	0	0	0
FBLL1	0	52091	97012	0	27697	0	310810	30192	80596	64848	56355
SMCHD1	25367	154980	152370	161640	167190	145340	73273	74585	95079	108660	83135
METTL15	0	0	5183.2	0	0	6678.1	22685	0	0	5198.9	4151.6
GLOD5	3478.2	0	0	0	0	0	0	0	0	0	685.72
WASH3P;WASH2P;WASH1;WASH4P	7920.6	23226	20153	0	0	18871	16199	21352	31409	42751	23089
A2ML1	203740	479170	8566.9	0	4643	3636	1381600	2494.3	16513	16029	16291
CLCA1	13592	107580	620520	564230	257260	655840	4712300	1410900	1172500	1310300	2853900
CYSRT1	10729	190470	0	0	0	0	3825.1	0	0	0	0
SNRPG;SNRPGP15	341950	223710	103790	0	0	361160	155250	58289	196810	120260	183960
NUDT19	0	12622	14792	0	0	22297	20758	0	15462	0	0
COL6A5	0	0	0	0	0	0	0	0	0	0	0
MYO1G	0	115170	147370	213800	0	131600	28129	0	0	0	0
ESPN	0	79219	96943	0	41538	108370	0	0	0	34652	60020
MYO9A	101340	345830	0	0	0	0	0	0	0	0	0
EIF3C;EIF3CL	320350	207610	228430	297650	349020	237540	395750	425800	327860	381990	421730
GPR89A;GPR89B	0	52942	39261	0	59533	24028	49581	0	43997	24932	33801
IGLC1;IGLL5	0	0	0	0	0	0	0	0	0	0	0
TMEM238	0	34586	32899	46906	59031	57335	43057	87154	81202	263230	105790
	3417800	2900.6	1946.3	926.46	3987.8	4981.1	1555.4	674.02	0	11934	2110.9
	0	0	0	0	0	0	0	0	0	0	3083
DMKN	0	11239	9975.1	0	5886.1	2266	58647	0	2220	1897.3	5325.8
	0	0	17869	148880	19057	0	0	0	0	6119.9	0
	0	0	22440	0	0	0	3991.4	0	0	0	0
	0	0	24682	226030	0	7319.4	10574	0	0	0	405220
	0	17223	0	0	0	0	40115	0	0	0	0
	658650	380940	326590	552420	493650	544190	244790	288420	294090	316630	267750
KRT86;KRT81	2227900	2863600	6349	2256.4	223690	19569	3121	32509	39927	22597	1206.4
KRT33A	0	49236	35839	0	0	11678	28942	62534	71267	63247	65307
KRT34	0	785100	0	0	0	0	0	0	0	0	0
KRT36	187710	6002.6	4313	0	456900	0	8454.1	0	0	0	0
KRT75	543790	0	0	0	9248.3	0	0	0	78136	0	8856.6
	19945000	26667000	14091000	287640	3276900	14501000	12563000	8810200	8943700	4379000	6781000
	5837	0	4317.7	0	0	0	0	0	0	1401.9	5781.6
	0	0	47014	2084.9	0	1178.6	0	0	2030.4	0	0
	0	3416.1	0	0	5623.4	0	528.98	0	0	1234.4	0
	889030	1470300	347810	460370	1176400	658210	108530	302920	412820	391110	281020
KRT14	13108000	17547000	2218600	3154100	3489400	2281900	2926600	1862500	2500800	953980	959640
	0	0	0	0	0	0	0	0	0	0	0
KRT6A	13557000	14307000	632720	2186500	6833800	1894100	1091200	785190	1336900	554660	581120
	256520	68489	52969	0	0	96700	81402	0	0	0	0
	316570	139100	59038	64287	98833	176180	874050	0	202700	20034	32619
	5093	74675	18058	29080	125650	79129	185880	12339	113270	20603	77582
	10358	0	0	187400	0	1450.9	243060	0	0	2760.4	0
	115980	26797	800.72	2211.8	142260	53176	167170	5747.2	8478.1	11932	0
	0	42286	4982.9	7234	995.84	229030	150440	0	13546	0	0
ALB	6155600	6110100	6177800	4110100	6379200	6364100	6065400	3327000	4004500	8133900	3345300
	71152000	84010000	98558000	74075000	31465000	8428000	5382900	5044200	7695400	6889000	12632000
	2486000	2723600	569220	1129200	1524700	353600	30669	173440	319210	145570	141770
	0	50878	0	0	45269	0	0	0	0	0	15937
	0	0	0	0	0	0	214240	0	0	0	0
KRT8	28378000	29511000	25150000	25332000	22631000	30390000	25710000	22008000	20148000	18137000	18064000
	16556000	11995000	11898000	7484300	3480600	6248800	18240000	11150000	8538700	8343700	7741000
KRT7	41834	0	0	0	11800	33197	53335	0	50923	0	0
	0	0	0	0	0	0	0	0	498820	0	0
KRT16	34094000	28227000	2521400	5965100	10594000	5266000	4331100	3214500	4292800	1970400	2723600
	872.56	0	0	0	0	0	498.3	0	0	0	0
KRT10	63112000	51788000	24191000	13787000	8510300	7393200	29762000	9076400	13920000	6215600	10701000
	913910	402360	36278	1106800	229120	362640	79430	24522	52147	79854	12157
KRT5	19318000	29827000	5560300	10136000	5949100	3698000	7374000	4187900	6587600	2255400	3493800
KRT15	0	174900	13328	0	0	0	132950	0	0	1751.9	0
KRT4	84219	81864	5921.6	757080	16601	24229	13598	965.31	333.55	18060	82501
FLG	42664	176950	24858	0	14383	4768.4	214710	8590.1	4979.8	10275	2268.5
	980.6	2989.8	0	941.35	0	0	0	0	0	0	2923.2
KRT20	31481000	31716000	31578000	27153000	33375000	46069000	14822000	10450000	12701000	10958000	9208600
	85526000	81441000	20089000	21345000	14309000	13540000	33246000	17100000	24830000	12041000	14714000
KRT2	7527100	4750500	259130	0	485530	713860	1027800	668640	265010	1190200	449610
	0	84456	72424	206630	12115	16178	32701	0	0	0	857.94
KRT6C	0	61.535	34.283	0	0	26.282	114.13	0	0	40.396	53.932
	59597	30154	0	0	0	0	176430	0	30062	8929.1	30061
MT1M;MT1X;MT1G;MT1E;MT2A	0	0	19091	4014.6	0	0	17136	11191	0	5895.1	20564
KRT85	473140	871330	4042.6	0	5036.8	11051	2268	1601.2	4438.3	3110.2	0
	8549.7	168220	2805.5	0	0	351290	169.71	0	3754.4	6274.6	0
KRT17	15852000	10826000	1841300	3574600	2732600	1817500	1877700	4250100	3914000	2831600	3258000
	0	0	0	0	0	0	7714.1	0	0	0	0
KRT33B	519010	4626200	10276	45514	14470	63452	6253.7	41459	4531.1	2321.7	21882
	0	4208.7	0	0	0	0	0	0	0	0	0
KRT72	0	22500	245420	5039.4	0	2432.9	25701	0	5132.6	0	11717
KRT31	3952400	2058100	106090	29682	25756	64715	30245	74872	56940	38774	8912.2
	0	0	0	0	0	0	0	0	0	0	0
KRT73;KRT74	5156700	2514600	1266100	99439	40810	156720	2413600	2695.6	568930	45686	42793
	919040	930910	13027	0	739350	799840	0	18554	91184	45872	19685
	0	0	26869	0	0	0	5989.9	0	0	0	0
AMY2B;AMY2A	42563	86437	20127	57946	21071	3443.7	0	4975.4	9511.5	56925	0
C9	0	0	0	0	0	0	0	0	0	0	0
	1118000	878750	1269100	1613000	251990	124740	68551	24859	41822	45900	208280
	0	0	0	0	0	0	0	0	0	0	0
	1061400	203090	0	0	0	0	259380	0	0	16744	12538
	0	0	0	0	0	0	0	0	0	0	0
	0	957.14	3017.4	2477	3906.4	290.83	1071.4	413.35	1139.7	1012.6	833.66
	0	0	0	0	0	0	0	0	0	2514.5	0
FLG2	1040300	2405800	738620	924230	992850	280100	1334000	734020	1013000	488720	1067400
KRT79	216090	39904	85291	0	29084	62305	87969	0	30599	10351	12886
	468770	40.645	632.32	526.26	115.54	37.218	0	41185	0	0	351.76
	50206	20281	0	0	0	0	0	0	0	0	0
KRT39	0	0	0	0	0	0	0	0	0	0	0
	0	0	0	0	0	0	0	0	0	0	0
	0	1559200	0	0	29292	0	0	0	0	0	0
KRT84	1938.4	39142	3784.4	0	1735700	4065.5	2256.5	0	0	8364.3	0
KRT80	1082900	756460	285780	312300	208230	95206	279580	150690	198920	123610	155760
KRT83	0	0	0	0	0	0	0	0	0	0	0
KRT28	0	30848	0	0	0	25016	0	0	0	0	0
KRT27	0	169440	4764.8	0	19088	289000	38536	12605	0	0	0
KRT26	0	57641	3209.8	3479.8	9216.9	0	0	0	0	0	0
KRT77	1576600	1424800	1776000	1029400	264110	78738	1834100	290620	436450	240080	440800
HRNR	2625500	8414500	431270	843420	2593800	343120	461340	1031400	3128100	1382500	888070
	0	3554300	515170	0	0	0	605830	0	0	0	0
	3443.1	2184500	7580.1	0	21653	7162	4639.2	0	927.04	0	1226.1
KRT35	35285	0	0	0	0	0	7705.8	0	0	0	2388.3
KRT12	0	0	0	0	0	0	0	0	0	0	0
KRT23	140790	293400	63651	102650	26118	30950	130110	14543	59232	31370	30559
	0	0	0	0	0	0	0	0	0	0	0
	0	5024.6	0	0	0	52857	0	0	0	2223.2	0
	107290	0	54188	0	0	0	101950	0	0	0	0
KRT82	849650	28006	98514	99158	0	27566	63586	365020	58902	11316	5253
	0	0	0	0	0	0	0	0	0	0	0
	0	5685.8	0	0	6087.8	6735	13094	0	0	0	0
	0	2305.3	3343.3	0	0	655.6	0	0	0	0	0
	0	12591	0	0	0	0	0	0	0	0	0
	776580	3261.5	1286	0	2425.8	1681.1	1243.6	0	3173.9	1457.2	4508.3
	0	329340	3255.6	0	148710	0	0	0	7203	1746.6	0
NACA	0	760980	718830	523240	611000	906990	1160400	730710	715260	668820	677840
C11orf98	62135	73102	68996	65752	97493	77235	85166	71748	150650	97023	139670
SMIM22	22128	16061	12470	16825	10155	27033	19297	0	0	8652	0
DNASE2	144510	118910	50196	75989	88799	50306	0	132530	161080	206640	235240
AGPS	146280	111390	86873	149960	176610	88846	81176	149260	169030	226770	141430
KIF2A	57208	268210	44643	0	115270	13059	0	0	50308	81554	35282
DDX39A	0	0	0	0	0	0	26714	0	0	0	0
PDLIM1	1619200	1709300	1733700	2381000	2426700	1825700	2081200	2349800	2097500	1914400	2549000
ACOT7	127510	294200	235060	208900	18199	251570	240010	201930	288940	461180	218440
MYO1C	186950	155170	131900	58427	80265	145380	212130	79231	115240	120430	91954
MYO1F	0	0	0	0	0	0	0	0	0	0	0
SNAP23	149830	98970	105260	227280	173540	154730	90617	209760	190840	195450	157030
HAX1	3756.6	22718	27541	21588	36430	37453	112510	0	0	34632	7770.4
AIP	48102	87840	97351	97663	114030	116680	117660	118910	116310	118400	119530
GTPBP1	0	594860	846920	0	418340	1410800	722200	588110	443810	277520	394250
LGALS9	169300	224170	111780	146450	386190	314370	138300	287610	373540	454260	241340
STXBP3	168830	174740	189420	314280	349030	190610	115400	269240	238360	276860	310840
AP3B1	28824	103610	121840	66454	75074	100980	194170	41802	73909	58120	106210
SULT2B1	0	5776.6	5067.5	0	0	5972.2	7506.6	0	1425.8	0	0
LGALS8	0	76335	78696	0	41521	57107	70592	112220	51846	53551	102970
NDUFS8	39892	36186	37149	25336	20416	71120	382120	7337.5	7634.2	87922	0
PSMD11	839810	511890	584750	938220	803350	845480	880330	792890	495070	564380	668130
PSMD12	110710	86250	142960	50007	64085	130850	291880	7258.9	109060	127450	58587
PSMD9	87915	95815	149710	272110	130210	173940	90243	160810	138350	123760	86587
PGRMC1	62514	478220	324490	486240	571700	386630	626100	335090	1015400	1018600	474900
SUPT5H	0	36370	24478	17910	107940	26462	118380	52588	26749	133030	37291
TAF4	0	0	14396	0	0	16444	25324	0	20027	39772	36722
DFFA	8500.2	41533	50011	32563	40894	71796	94151	53544	46991	56471	53692
HIP1	0	0	0	0	0	0	0	0	0	0	0
CLIC1	2018900	910100	1209100	1141200	1135500	1228000	1741700	980760	1097500	842840	1327200
EIF3F	100020	234680	288580	245280	255260	390050	299000	182120	361350	272480	283460
PDHX	0	89401	96011	171560	86693	117810	56011	80786	69717	111170	116460
SULT1C2	0	9892.1	33005	0	181920	83366	30522	1355.7	0	56815	0
MATN2	0	15993	11234	0	0	10289	93819	0	0	0	13173
QSOX1	15367	5088.6	29469	78515	39425	34836	160500	83713	205100	93080	474580
WASL	0	62625	88974	336190	0	84923	6067.6	65836	43251	69423	18304
IPO5	97613	38988	46849	16858	28050	21351	313580	21506	67513	83794	74408
SAP18	79759	102000	0	53467	189860	126300	82265	43469	196560	184850	41280
IGF2BP3;IGF2BP1	0	20930	25284	0	0	46227	59109	0	4919.7	0	0
DNM1L	5876.5	98482	122810	111730	82439	102400	318340	100650	92677	98906	102110
RTCA	0	43777	95348	14243	12139	60223	83010	8873.4	0	17706	7981.5
PIK3C2A	0	0	0	0	0	0	0	0	0	10168	0
PIK3R2;PIK3R1;PIK3R3	0	7759.4	0	0	5438.6	0	52223	0	0	0	0
GOLIM4	0	75770	116660	42222	53043	134200	212630	47256	95987	71916	103490
AGRN	0	0	0	0	0	0	0	0	0	0	0
PLOD2	0	0	64453	87753	63535	36224	440.47	10063	0	5372.9	0
EXOC5	0	61058	50972	40196	57318	33267	5041.6	27470	30171	44229	52803
HMGN4	291750	197790	193780	335360	316610	115200	124520	431440	268390	297720	243230
BTN3A1;BTN3A2;BTN3A3	0	35866	40472	85149	0	23417	41562	72387	54160	104230	125240
NDUFA4	74123	380540	594980	861030	484830	471760	401820	609040	368900	375500	591020
PSMD14	0	176810	162660	288180	283600	171830	105790	234940	259470	234560	326520
KPNA3	166850	0	0	473010	354520	129990	0	451980	103210	366560	319220
STK25	0	0	0	0	82941	257920	167330	48471	78269	254610	0
LAD1	455070	422290	341560	429030	535060	331470	235920	506980	480730	495560	510750
FAAH	0	0	26744	0	0	26472	44313	0	0	0	0
CHL1	0	0	0	0	0	0	0	0	0	0	0
VWA5A	77210	131470	100910	104070	149490	149840	162230	165700	181280	152300	142420
SDCBP	0	20638	0	0	0	24271	40078	0	49972	57556	0
PITPNM1	33264	20188	20216	38593	23866	18049	0	0	1669.4	5808.6	0
MPHOSPH10	0	172140	149200	35799	95961	115310	35278	323470	107950	219020	189860
NOP56	56353	120340	126760	41234	119030	130250	192040	204250	169130	196690	168710
DDX3X	1058400	824780	797770	937520	1030300	944080	939390	906050	1016400	894110	845160
RNASET2	0	0	0	0	0	0	12975	0	0	0	0
PIR	0	0	0	0	0	0	32872	0	0	0	0
KPNA4	308670	218450	148900	313930	363340	4747.3	85548	308800	363410	380320	309070
PPP6C	0	12621	0	0	0	16089	33505	0	0	17203	11164
CES2	1630300	1577700	2058500	807830	784090	1527500	2061500	718880	1009700	699340	876980
MAN2B1	0	58041	50665	43426	23186	29142	104440	24553	49497	32110	25326
FBP2	155090	128030	265210	156140	95584	201630	126070	45152	57041	59675	72198
	0	0	0	0	0	0	0	0	0	0	0
PDXK	178170	41118	118110	92215	24422	81249	152520	42547	81073	89681	72405
DLGAP1	14913	39915	61993	0	85673	39453	28574	0	85124	153070	95273
ARID1A	69710	62882	41487	66257	41321	30162	0	153950	54595	132880	3655.2
TXNDC9	0	29435	27289	0	17246	29296	68708	22932	43994	28000	0
TRAFD1	57462	123690	78559	95478	61413	114220	6479.6	23736	0	62606	13297
COX7A2L	182110	105790	52988	157570	182480	120800	75049	108940	174600	194470	105940
HSPB6	0	0	0	0	0	0	0	0	0	0	0
CYB561D2	0	27631	44061	67262	27529	23102	51665	65721	83329	85919	112410
COPE	794.15	130700	197700	0	27136	164210	234760	65265	145120	91037	87618
EIF1AX;EIF1AY	195000	97483	32857	0	0	81743	418300	82714	69921	65416	34301
AP3D1	0	58410	57706	0	0	106550	102920	0	0	13258	202470
CCS	0	72123	74907	0	0	53612	58572	0	0	18945	76142
ENPP3	0	0	0	0	0	0	12104	0	0	0	0
ABLIM1	69044	82475	99821	121310	102390	53060	31373	82381	94996	116080	81648
CHD1;CHD2	0	0	0	0	0	327.9	0	0	0	0	0
GOSR2	158190	325430	355110	400630	225100	211630	157590	210630	221700	223140	244020
STX16	0	0	0	0	0	0	0	0	0	0	0
ADAM10	95003	61875	90259	0	41260	106660	159370	135990	33281	68410	59710
ABCD4	0	20614	61003	19048	19804	50602	11315	16565	16966	27773	0
EI24	0	116670	0	0	0	0	0	287200	51947	0	0
TP53I11	17802	15943	15099	0	0	0	101690	26810	0	83690	53972
IMPA2	146860	181660	16979	166170	106360	55628	110810	205780	163180	96265	142080
ACOT8	0	19476	71862	5380.7	0	25053	28942	0	0	0	0
CDIPT	0	12649	28877	16560	0	17426	116540	8225	17507	16449	11815
PDCD5	127000	890290	804840	1737300	1416000	938860	1265100	1324700	802960	1296800	1766200
PRMT5	98171	24203	18935	185890	172060	25487	151360	262420	168560	159220	329880
SLC9A3R1	1056100	1554800	1713800	2238800	1589000	1711500	1563800	1021300	784300	888860	979510
TPP1	270240	442600	377160	97106	229170	539830	383760	189180	414550	395550	327170
TCERG1	17537	114860	116850	209940	107210	148760	91333	104030	110530	118990	81566
NRP1	0	0	0	0	0	0	0	0	0	0	0
APOL1	69082	28326	31005	71714	45294	93869	51848	0	30473	0	0
PSMA7	1063100	499000	519950	383320	356660	596600	631630	491890	474030	430260	458890
SCAMP3	125200	174760	118690	210070	246100	219390	89092	172200	274620	320130	366880
PHYH	0	13194	5160.2	0	0	0	13377	0	0	3459.7	0
OPLAH	33083	131960	177440	205750	166290	180420	108380	146580	163330	161660	267830
BCKDK	27098	57811	68061	161820	117440	47568	23829	72308	52205	63922	56621
IFIT3	0	103040	38566	182570	170140	110640	49392	35175	30018	3279.1	0
MGST3	0	10695	25460	0	0	30896	123780	0	0	0	0
IRF6	0	0	0	0	0	0	16713	0	0	0	0
TAX1BP3	0	137030	111240	109390	149610	192770	133120	57074	101080	76528	58533
GIPC1	0	5756.8	6939	0	0	10903	35852	0	4075.7	7003.5	0
TIMM23	0	34240	31341	51318	56697	23579	53911	169670	51362	62648	95191
HAT1	4256.6	14469	13477	2573.2	0	62207	141270	0	73349	32600	30218
UBE2L6	0	0	0	0	0	0	0	0	0	0	0
CASK	331700	266900	357790	297740	38768	307350	347890	262410	323050	322930	373960
UQCRQ	115870	564000	451450	3390.5	2103.7	562330	468590	1812600	326470	224590	333720
MYL12A;MYL12B	1938500	1432700	1255900	690880	762520	1780000	1342000	677560	834770	870260	581040
HGS	0	111430	113940	148670	144030	108760	94732	124180	168410	164760	138900
RAB29;RAB38;RAB32	0	0	0	0	0	0	0	0	0	0	0
PPP1R12A	330270	162440	130210	194540	275130	236580	140580	161450	144750	142200	183870
SLC27A2	0	31303	1206.5	0	0	82938	44637	29355	32856	0	36035
GAK	392420	298090	287180	282570	298690	359900	210760	242780	339850	274210	245030
HNRNPDL	5411.4	12336	21828	7599.1	0	12800	85742	26835	9479.7	135100	15632
XPO1	52883	50298	110130	0	0	103250	269700	29128	42797	76687	0
BTAF1	0	12383	14638	0	0	21746	22528	0	0	0	0
SEC16A	193010	133900	150910	282260	213170	111480	79691	348100	269620	338090	332100
PLXNB2	0	17037	16570	0	0	15719	47620	3594.7	27060	24286	0
KHNYN	0	0	0	0	0	0	0	0	0	0	0
U2SURP	0	64929	45070	0	23626	29913	224280	32489	44836	17528	0
TRANK1	0	33507	52489	63598	40758	184240	63306	446560	18350	467600	112030
SYNM	0	0	0	0	0	0	0	0	0	0	0
KIF3B;KIF3C	0	46534	81868	0	7345.2	24737	0	0	53673	53634	54337
PFAS	136690	189080	136820	150450	225460	201230	581900	351740	273210	493790	373830
DCLK1	0	0	0	0	0	0	0	0	0	0	0
KIAA0391	0	0	0	0	0	0	0	0	0	0	0
LSM1	742.78	7804.1	0	0	0	0	294.76	0	56476	97010	92146
AGPAT2	75582	232960	223600	200010	159890	255760	34998	1138.3	72506	61043	44311
DEGS1	0	18420	44845	0	0	16337	12058	21730	0	20865	29419
SCAMP2	68762	110280	59844	535310	77538	84329	137180	473510	157230	275360	457270
ARPC1B	223410	275740	181990	127640	92824	230940	245420	68920	190110	305100	122880
ARPC2	33523	221570	289530	224880	346700	327570	364490	208280	174330	270780	263680
ARPC3	137120	429640	229860	92785	223220	446660	657950	161360	214930	155170	48833
BET1	0	32803	75678	0	24772	69212	91669	17242	36655	39250	28514
POLR1C	0	33241	3805.4	31865	85637	55810	107820	35821	119840	124050	153960
PLSCR1	0	0	8350.1	0	0	8126.5	8859.5	0	0	47434	0
PGRMC2	258250	431100	632980	875010	635180	630760	149730	243690	155720	298090	209770
VILL	191240	230060	286350	293760	256700	336050	302760	320000	264320	238960	273410
PFDN6	1913.6	7793.6	15184	0	0	215350	36209	0	14106	13837	10884
GNPAT	0	0	0	0	0	0	0	0	0	0	0
LAMA5	152560	131900	36465	0	164470	160750	47401	46542	37831	92432	44706
NDUFA1	123960	119420	67325	293420	143600	83804	21070	151240	393680	444070	147280
CLIC2	0	0	0	0	0	0	0	0	0	0	0
ACOX3	4556.1	18881	36620	56682	31557	54148	12154	0	0	0	28462
RER1	0	134040	96929	39136	31934	80482	115770	23048	40956	26232	3836.5
SURF4	402650	666540	677140	1149400	729130	565880	360630	655730	402260	317700	415890
MAPK13	188630	88925	100230	152620	131120	131930	116050	169780	229370	213540	114130
SPTLC1	0	103080	132890	90455	192420	49681	219180	238430	203630	269530	141360
SPTLC2	31526	73935	78477	0	28893	75886	153680	131560	105710	144570	140480
OGT	66568	47843	50530	87460	91076	40306	57955	126730	109200	146810	118690
OGT	0	0	0	0	0	0	0	0	0	0	0
PMM2	145600	115800	159270	152250	183490	212750	194180	171130	174500	181350	174030
PPM1G	163510	116300	126680	153950	170630	115470	159270	233170	111260	224270	254500
EIF3D	29492	150710	197700	63745	146760	155210	219280	185170	268710	293720	216010
EIF3H	220100	205240	187730	244650	295030	147060	253010	384640	451090	297340	341940
IPO8	0	0	22773	0	0	19336	69458	0	0	7341.1	16156
STX7	280290	182950	188410	340430	257900	167720	217810	297900	232220	305440	244250
ABCC3	82353	122380	113280	71262	42338	117230	105670	0	30923	31867	54342
ABCC4	0	0	0	0	0	0	0	0	0	0	0
CAPN5	0	0	4717.4	0	0	8752.5	0	10229	0	41942	0
YKT6	0	0	0	0	0	0	7973.5	0	0	0	0
ARPC5	658530	805270	708840	581850	1096900	994610	563540	434210	573670	616380	751790
POLR2D	0	0	0	0	0	0	0	0	0	0	0
DDX3Y	0	0	0	0	0	0	0	0	0	0	0
TAPBP	555750	564020	614370	902080	956080	406660	322240	591890	760300	1150900	633130
CLDN3	215150	106080	190240	159100	161390	209090	283690	160400	190520	114700	141540
DHX15	156260	360620	368830	231190	254030	433010	501390	296470	393660	351610	341740
ZZEF1	263120	149160	214350	235600	256500	171070	96197	180520	100560	144120	132480
RRP8	0	24213	0	56485	0	0	0	0	0	0	0
CYB5B	32536	29354	0	21073	21609	11768	18816	26354	40887	41491	4826.2
PRPF4	0	36146	29193	0	53918	35328	66346	36104	40706	36222	17271
PHGDH	167250	19861	7855.5	61716	130860	120430	75358	132600	190660	166460	199530
NDUFS4	0	42319	112060	63144	77896	66276	79194	81091	83765	71406	4094
DYNC1LI2	269020	219200	143450	181310	13565	159190	142060	209720	173890	219020	202340
PSMD3	9754.6	79581	78548	35191	24411	161890	393440	82305	77789	111020	84277
PAPSS1	0	43168	18078	37573	8520.8	24451	33352	19532	63594	50070	43206
ZW10	31909	20887	35642	53031	0	23673	37983	0	70861	166130	36783
PRODH	0	2960.4	77842	70982	7595.5	6645.7	38617	0	6324	12038	2144.9
SPINT1	130320	254250	242080	174900	91994	163980	151840	45483	45629	130080	90231
TREH	0	0	14249	17070	0	14381	8342.1	0	0	2977.1	0
SART1	136780	110830	173250	223370	168650	208810	115030	187580	226730	210550	276630
SPINT2	0	75746	103110	37024	0	74874	96945	0	51585	120510	47333
GPAA1	0	48196	37468	53606	124090	112660	511890	90221	25405	107030	129900
DAPK3	0	19878	24099	21296	20045	72106	17078	0	28445	18305	15743
HSPA12A	0	0	0	0	0	0	0	0	0	0	0
PPIP5K2	0	40002	45745	0	0	81095	0	140910	0	0	51436
EEF1E1	0	138510	117770	145390	115410	105500	220980	249840	267980	281780	163940
MSI1	0	0	0	0	0	0	0	0	0	0	0
HNRNPR	352190	254370	293770	194480	252470	317370	496380	244960	297420	269700	368380
PRPF3	0	74060	60392	204200	58425	61513	70889	116430	128800	107070	93637
TXNL1	126980	106060	208480	185710	250050	191920	256870	220100	204710	172000	217790
TPD52L2	183920	113060	166310	217890	278500	149710	118910	194030	167470	138460	173080
FIBP	0	0	9590.9	0	0	0	39780	0	0	0	0
MGAM	123940	253990	309390	531270	471960	342580	164750	222130	152360	130090	254060
HTRA2	2771.9	0	0	0	1751.4	66746	59981	28803	29302	45724	15862
AKR7A2	546480	594570	876390	1279400	810680	638990	519880	1070100	623690	717220	791490
EPB41L2	145800	113970	124520	68022	110880	141970	191210	274180	268920	266390	235530
B4GAT1	0	37992	48953	31786	22776	0	69180	7275.1	45670	0	37725
WIPF1	0	119950	66188	161830	209880	43770	0	43645	96629	53682	42362
ATP8B1	110060	77266	109730	2480.5	24141	39916	174880	127720	76614	6661.1	24460
TGM5	89066	99852	14332	16689	0	3618.6	34938	4317.8	10078	0	0
DENR	0	0	0	0	0	0	83420	0	0	0	0
XPOT	0	0	0	0	0	0	0	0	0	0	0
DNPH1	150620	172650	210380	26242	0	189280	461300	0	21034	29478	11842
TIMM44	74349	141940	142920	242830	186370	142870	165230	221050	224140	277000	253060
TRAPPC3	277430	183510	126040	259130	143800	212590	156250	126840	212690	259030	391690
CHMP2A	30647	173670	224260	210890	278900	132310	100640	345030	173470	276340	340800
NCK2	14959	54596	68507	88776	91551	77466	32304	4668.1	67781	57795	64719
PLRG1	33710	15092	60055	0	56508	56437	91412	107020	84725	71023	92184
RGS10	210360	61316	122140	162280	165960	129910	24325	0	0	91443	0
ZNF207	0	75091	273750	125320	186260	134700	106240	253040	179840	245280	201840
NDUFB5	2213.7	241330	365420	26181	109730	197350	268400	37386	277010	152540	244580
NDUFB3	137950	22643	43558	0	0	32691	92545	0	0	101150	52018
NDUFA2	0	40331	93058	154370	145320	68687	37429	164630	75886	26331	343630
ASNA1	0	39521	118470	0	16343	73098	180790	46783	40837	36521	49523
BUB3	139200	65380	152550	172950	127500	266640	310330	196170	126250	98186	152890
SULT1B1	99013	719730	941500	1612500	1557600	529340	445890	787920	553750	589910	1147500
ACTN4	2679900	3046300	3053100	2451300	2649700	3905400	3609900	1807800	2088800	1893000	1908600
GSTZ1	0	36482	31019	0	0	25936	33195	6038.7	26884	0	0
GATC	0	37036	58086	0	0	39429	64496	19063	5550.4	4598.4	6951.4
CHP2	6035.3	213610	203980	357450	365010	284220	129290	132610	217650	163050	201820
AP1G1	128580	33786	58939	6778	50987	63882	190560	33577	30165	51440	56715
STX6	12542	51632	89139	0	3880.2	52477	693.68	51227	119290	110490	78409
SYNGR2	332750	77649	69340	271310	57466	117070	129010	313800	71330	333770	87840
SGTA	98598	89937	102450	176850	240140	92275	104810	208370	148650	255240	226210
SLC25A20	13856	72076	177070	98159	57893	206180	117520	11060	62717	72210	77707
NARS	254070	345640	377730	43397	200440	320190	665320	323480	352780	410480	443340
MYO1B	0	37786	43331	164440	126230	126140	333000	69223	149550	149540	192190
NUDT21	15293	67578	79813	55446	18409	79923	450990	0	0	20277	26445
LANCL1	44545	114150	136130	137750	118590	197900	178680	135210	136980	123190	139230
STRN	29944	99951	75086	135280	157840	104650	75879	104750	110520	111630	108510
RRP9	0	0	0	202190	0	0	8435.9	318260	0	141890	294910
SCO2	0	112470	129800	0	40731	53898	190680	534870	12393	12956	819750
AKAP8	0	0	0	0	0	0	0	0	0	0	0
SLC37A4	339130	110780	287200	480960	217460	275000	200230	190610	159120	60119	125640
IDH3B	129070	103280	163560	107470	97811	205360	121290	43706	121650	105760	116610
NRD1	0	17346	15928	0	0	40557	65191	0	15742	8621.5	12787
CALU	0	52531	114310	56829	0	212120	158840	129250	122070	120560	134830
AHCYL1	183600	670810	877070	593440	614630	823620	555510	437780	409120	635050	530340
SLC28A2	0	0	0	0	0	0	0	0	0	0	0
XPNPEP2	0	199730	225790	98211	3107.4	37307	153290	121420	67283	55399	133310
KIF1C;KIF1B	66545	46190	66405	88776	58586	64987	58785	49393	39791	27099	67763
NDUFS5	71463	111520	99510	96607	286890	159030	137860	79186	117270	732120	162750
PDE6D	0	0	0	0	0	0	0	0	0	0	0
PEX1	0	31452	54634	0	24112	40098	20470	24245	9069.7	38780	38925
	0	0	6925.2	0	0	21461	0	0	0	0	0
RAD21	0	0	34448	31269	27149	55328	49034	55663	119750	71503	38771
AKR1B10	3157900	1760500	3905200	3164600	1931900	3529800	2611400	1633100	1085300	748940	1724900
TIMM8A	111150	216120	236400	5899.5	417300	212790	158190	439710	399960	520930	655840
KALRN	103970	308660	214380	295800	429510	128630	67272	180550	141220	97964	99815
DHX16	0	21141	23077	23428	0	49395	78629	0	18323	24973	19739
GMFG	0	86129	76016	0	0	49500	40947	0	63059	33824	0
PPP1R12B	0	0	0	0	0	0	0	0	0	0	0
PRPSAP2	8543.6	111470	85308	6793.6	76928	28625	138100	225810	181320	83908	54157
SMARCA5	362050	109160	194300	249320	74289	180240	441490	230630	181740	317670	161210
SPAG9	58675	152970	182950	194860	161920	135940	92094	130140	174980	119670	96596
SIPA1L3	18974	15852	11601	0	0	17335	31413	0	23932	21646	16768
AQR	0	261340	69057	337180	210760	110900	71155	57061	124450	239020	246330
OPA1	326830	127270	165770	265600	99317	236130	189520	154650	176170	116240	240600
KIF1A;KIF1B	0	144560	0	0	1968000	0	0	211610	157960	250770	246260
KDM1A	0	6883.1	23895	0	14657	6278.6	107000	28973	34684	86796	42673
TBC1D4	0	0	0	0	0	0	26266	12667	16025	19360	16066
PPL	21889	51624	13181	28064	18107	28464	16776	14548	8121	24543	34700
DFNA5	130390	0	43400	1665900	594990	2245.4	0	7775.8	0	0	55791
LY75	0	32224	19114	0	0	61389	22834	0	15064	19656	0
ACSL4	0	0	1065.4	0	0	0	0	0	2578	33741	0
SNX3	1536300	772280	711880	1639200	1446200	880520	1548600	1807100	1921900	1564400	1379700
STX10	0	0	0	0	0	0	0	0	0	0	0
SYNCRIP	1230200	1411200	1584300	965600	1503000	1999600	2600200	2081500	1789100	2082500	2099200
CDC40	0	14398	13036	0	0	0	36612	0	0	0	0
GMDS	40098	455790	516640	237470	394810	798550	525570	377910	746010	559210	288650
PLOD3	14589	31829	24535	0	84273	90958	44318	84573	110380	139110	57300
EIF4E2	0	0	0	0	0	0	0	0	0	0	0
DIAPH1	25223	15459	46630	56617	18791	77618	261270	55803	28723	41756	26380
EXOC3	0	0	8382.7	0	0	9035.9	36646	0	0	0	0
UGT1A8;UGT1A7;UGT1A9	0	0	5281.2	0	0	0	9830.1	0	0	0	0
PLIN3	512220	677330	1028400	1223000	968240	810720	368770	480470	491030	411830	460510
KPNA6;KPNA5	0	0	8511.5	0	0	21570	23842	0	0	0	0
UGDH	235270	585410	1270900	1291500	1189500	1365100	1267500	1080800	474720	590330	1136100
LPXN	0	0	0	0	0	0	0	0	0	0	0
CTNND1	392870	422580	436760	405890	368250	460960	408550	440080	390190	413270	314760
EIF1B	0	0	0	0	0	0	0	0	0	0	0
SNX2	62119	243780	371070	414550	416790	293850	388850	432680	401440	538320	423120
DPM1	42750	43190	40746	164760	138840	25191	212580	151150	80415	154450	109290
USO1	344480	284440	440700	455560	306220	409980	307590	286150	323280	243990	245230
MRPS14	0	3313.3	13492	0	0	38275	46249	0	0	26078	17311
TOM1	5256.6	19899	84804	111090	0	63110	63536	47093	29719	10760	42656
HIST1H2BK;H2BFS	0	125470	21234	0	118590	0	0	281770	318300	457620	365270
PFKFB2	27175	59034	168570	144990	156920	127850	212720	67094	96780	144840	73598
PFKFB2	35522	2323.7	92966	66820	58754	20956	23692	52001	0	108350	76825
CCDC22	33804	125630	137100	188900	143440	161970	88506	265580	250590	298570	229200
PQBP1	66115	39864	49794	45928	55438	56390	56748	70246	87568	75496	56882
PRAF2	0	45054	39814	0	33049	51294	46436	31035	29571	31724	37350
DKC1	0	125800	157380	136950	198030	126520	151890	197150	248360	247580	194290
EIF5B	0	76516	98492	0	59474	150320	164620	17543	163110	170090	94881
ZG16	2413.5	43336	64058	0	12464	115750	177470	12606	56318	44966	47903
EDF1	3531.1	97292	89229	127180	137860	93437	174000	239360	229220	272790	316130
DIAPH2	0	0	23519	0	58397	23710	77320	0	0	0	0
DNAJA2	152680	0	0	12428	11078	30528	27639	45629	29148	86628	22157
CUTA	246430	156630	122840	268520	889310	179040	168200	221310	184190	232860	376110
PFDN1	129890	262640	144950	98749	304520	380010	152920	246460	241010	251690	295160
PPP1R11	58077	0	90114	59806	6445.8	79057	40336	0	0	33663	37287
KCNJ13	0	0	0	0	0	0	0	0	0	0	0
ABCB7	4146.9	28967	27619	0	0	66290	52335	0	19781	21610	24216
WDR1	383150	1042000	1363800	1365300	1197200	1347000	1050100	835540	928560	827850	1222300
ROCK2	101330	77932	69711	46196	79583	88190	81482	59106	60039	68947	101360
CLASP2	3115	12718	17142	24106	6841.7	25943	32001	19058	0	20357	29833
COBL	30051	25468	73588	34009	101020	4892	12968	162670	471860	273490	130640
CPNE3	0	132700	135220	72893	81982	195550	302330	67311	119460	114190	67176
ZBED4	0	73532	0	28435	3844900	244330	74939	79297	414090	172410	14896
HIP1R	463160	289720	347720	333590	310150	353610	277490	261700	307750	299130	275230
ZC3H11A	0	14867	8043.4	0	0	0	0	22114	24208	59418	54076
CLUH	212100	186270	281030	241900	174120	256510	402070	334580	323770	363090	332790
RAB11FIP3	3610.9	6717.7	10815	13120	18756	8038.5	3271	10060	11782	12779	11779
KDM4A	0	22220	16961	0	0	41891	34019	13131	0	25475	15634
DNAJC13	31405	22365	35259	28037	10867	62954	61566	28849	40382	74426	29652
PPP6R2	0	21441	25240	0	0	0	43679	0	0	16434	13453
CNOT3	0	0	89634	165610	212040	90276	0	686720	148740	154620	171700
DNAJB6	3009900	365740	35007	77065	2652400	194740	0	324870	483270	176600	1853500
XYLB	31162	31326	0	0	46149	7786.7	0	20239	44715	89761	0
COQ9	19431	63716	100910	98592	92681	112400	38219	93946	130970	101070	117110
GGCT	159470	77885	15733	9867.9	8140.5	11598	272840	0	5171	9862.1	26243
NDUFS7	81148	243000	333200	543500	422410	349670	300400	419870	345490	362740	357100
SMIM24	309220	413020	687980	471600	457880	691410	313700	449960	455850	287700	178190
NDUFS2	26307	396440	485410	66299	341350	433350	572680	319810	411890	349820	566100
ZPR1	4269.3	26522	21894	22610	28406	104180	75690	27937	74215	56636	10490
GBAS	0	0	85997	142730	66993	100160	6975.9	212320	0	115170	401390
CILP	0	3946300	2564300	1741700	2834200	2568700	1274000	1902500	3264000	1892100	2240800
PDCD6	31139	201620	91285	11658	28445	220320	316500	37281	64543	36747	8194.7
ALOX12B	182180	299760	82949	106990	43848	21872	278070	44034	102870	25350	13254
TBCA	6687.1	591680	686120	1061900	596090	675030	759850	950680	776490	963940	1156300
ATP6V1G1	68516	228410	208480	158850	175890	236330	213710	175700	201450	237630	254530
VPS4B	13712	80111	189010	35998	39243	160860	190660	10984	77068	91176	31745
MPDU1	373880	210840	176230	289630	237220	24967	259730	491590	324270	365280	669890
ENTPD5	34192	134990	315340	42222	19877	207890	171030	13197	36676	30583	63567
BCAS1	0	0	71547	166640	79022	112810	103130	144580	211410	152400	155100
AVIL	0	55296	18781	26221	37334	24788	17363	28889	126920	2219.7	42668
H2AFY	100580	189800	263220	227220	136330	313890	444220	178720	225530	242270	261530
SH3BGRL	54163	28454	45780	29723	20753	76322	169440	19172	58687	31166	30996
FLNB	2497100	1975000	2023400	1762100	1401800	2419400	1747400	1059000	1357100	1241000	1087500
NCOR1	9821.3	48457	77563	28069	37394	75560	84548	151740	90504	194490	146390
NDUFS6	56329	134120	185730	234390	243250	185730	155180	169770	225810	248520	181840
PEX14	4075.8	9467.5	22484	0	0	5885.6	36672	6928.5	4918.2	0	0
TRIM3	80518	57334	60290	66703	58459	72298	29462	15732	27685	0	49108
CS	4364100	2267000	3230400	3387200	3438900	2804400	2633900	2676400	3198000	3719200	4072100
SEC22B	595870	794990	847340	1495800	1461000	857130	596660	878970	1025200	1109600	1248500
PRPF40A	8001.1	48976	40836	74775	67989	69325	78557	81763	77452	75299	103870
GIGYF1	0	0	0	0	0	0	0	0	0	0	0
LRCH4	1568.8	19286	41964	70287	29100	24242	10082	14603	20305	53379	65179
MTX2	0	0	5414.8	0	0	0	14926	1603.8	0	0	0
VPS26A	53028	252890	401110	324350	302050	553470	601620	175850	255530	342400	259640
NDUFB1	0	451020	450370	1216600	760290	359800	121410	1156300	384730	554230	1171800
PMPCB	223410	120570	177030	157680	274340	180550	136340	219370	291960	356830	232320
PSIP1	0	0	0	0	0	0	0	0	0	0	0
ERLIN1	378640	357660	226800	400580	412850	389760	212630	364970	297510	334600	337430
GPC4	0	31635	51261	0	41150	75748	76657	22543	31836	19754	26499
NDUFS3	139300	196440	364740	66203	96672	462350	576510	96109	110790	133920	167290
SRSF10;SRSF12	289990	161550	150400	131820	90789	261450	201790	208310	177410	180710	212100
ECI2	0	26717	71946	0	4296	57947	76072	9579.3	9599.4	51485	8743.1
BANF1	0	0	0	0	0	0	43163	0	0	0	0
SF3B1	70568	234220	137340	84698	107920	225530	225390	245120	180960	280010	177980
CSDE1	276760	234210	249990	369270	325980	180630	194450	515080	352240	484820	363720
PRKRA	0	0	7963.1	0	0	0	36181	0	0	0	0
NPM3	0	73789	43687	0	54304	76295	77810	159040	138750	119010	167540
LYPLA1	527910	283590	339210	174330	107010	288370	443940	168390	247110	37745	217890
ERAL1	0	0	0	0	0	0	0	0	36159	0	49935
CREG1	0	0	0	0	0	0	12833	0	0	0	0
SERPINB7	0	3216.7	1641.8	0	1176.5	0	229.32	0	0	0	521.82
SNRNP200	319320	262120	246860	295000	310830	278650	443700	368720	324260	341030	345800
TIPRL	0	10373	8609.8	0	0	4193.8	54406	0	0	0	0
TOM1L1	0	130530	127920	0	2682.1	224010	136270	0	54236	12773	0
NUP155	0	115060	102100	172720	126630	104990	117150	161400	237900	167710	268210
RP2	789.98	0	0	0	194500	162900	3629.7	0	6169.2	3040.6	7109.7
SLC25A12	0	17519	24424	0	0	10095	52024	0	0	13881	0
TCEA3	0	0	0	0	0	0	14818	0	0	18936	20604
PALM	0	0	0	0	0	0	0	0	0	0	0
RNASEH2A	0	27133	22047	0	0	0	5612.2	43112	122360	221190	0
UGT2B17;UGT2B15	350680	327270	1002700	476440	158690	230700	842540	416650	180290	297050	427110
EIF3G	46234	191190	80538	47357	195280	264850	329060	426960	277690	178160	116350
EIF3J	18025	6747.1	10907	0	11409	19528	58925	96559	14794	5669.8	9389
PSMD10	0	0	3015.6	0	0	0	46581	0	0	0	996.18
AP1G2	95535	65001	57086	29283	63870	109520	130710	49489	133840	79316	82567
ZMPSTE24	94412	69606	82816	87426	95426	67309	53983	129840	133600	129810	81730
IDH1	915340	978900	1597000	1149000	876760	1408600	1660600	915440	1016900	768810	877110
GATB	0	39422	50594	77129	36391	63538	120420	67442	49373	67213	78988
SCO1	0	19982	12595	0	0	12499	5875.9	0	0	0	21017
CYP7B1	0	0	0	0	0	0	0	0	0	0	0
ATRN	3345.2	0	11471	0	0	11187	46980	10287	0	32057	10136
STAM2	0	13938	11633	0	0	0	50204	0	0	15877	14915
ALDH1L1	0	0	0	0	0	0	0	0	0	0	0
DGAT1	11182	40661	122620	0	0	47136	98856	0	0	0	17230
SOAT2	0	0	0	0	0	0	0	0	0	0	0
PAK3	0	0	0	0	0	0	0	0	0	0	0
ARL6IP5	163130	95006	114550	168440	157190	2085.7	78071	0	46665	65488	62513
DYSF	0	0	0	0	0	0	0	0	0	0	0
BCAS2	0	317330	355050	213940	185500	254880	330750	395910	355220	240530	497900
DCTN3	0	0	47056	0	0	18523	0	0	0	0	0
DNAJC8	272330	129460	113100	258990	111060	178670	239050	138290	57806	255600	216330
SMNDC1	2225.3	138380	142820	351410	171480	67418	120700	235280	207950	254460	222510
ATP5H	1336000	668860	835320	912440	585270	805630	1035300	724280	799380	1104400	823670
FLOT1	0	24253	45533	21108	19849	10748	52438	106180	131520	99043	135600
ATP5L	365940	174670	217140	355580	294810	267730	543670	128740	417320	304510	295810
CPD	0	42626	30403	17494	21201	57394	46639	23061	52397	56022	32168
GLRX3	36122	0	45943	82834	0	22275	62035	20614	16248	8552.9	34379
RSL1D1	11863	36220	18034	28045	20879	109070	122760	74709	134420	176440	102230
WFS1	17936	4059.1	28904	9605.3	0	17041	45399	18211	34847	701.84	14443
CLPX	31916	72680	118030	97542	94518	108200	128240	88136	104620	90379	129390
SCGN	3230.8	0	0	0	0	0	18216	0	0	0	0
SEC14L2	61175	115050	217720	185470	229470	141200	77764	55397	36457	53776	45592
CIAO1	0	0	15274	0	0	11523	20366	0	0	20120	13465
DFFB	0	0	0	0	0	0	0	0	0	0	0
SRP72	142320	41542	44718	87389	128720	80753	154110	24355	20542	102870	29518
DDAH1	1100200	1207900	1888600	1964800	2312900	1413300	1641600	3419500	2844600	2922500	4067400
STK17B	0	0	0	0	0	0	0	0	0	0	0
MTA2	253500	221190	37211	247090	261530	301790	228590	183330	225490	211600	232530
ALDH1A2	46027	17659	16646	21559	25404	54982	4952.8	48633	34648	105050	36161
STK10	0	0	0	0	0	0	0	0	0	0	0
TPPP	0	0	0	0	0	0	0	0	0	0	0
NOL4;NOL4L	14254	38896	84061	92628	76258	84792	47213	89667	49425	92540	95888
KBTBD11	27782	57023	83366	108450	112680	92015	119360	75747	76424	89441	92171
LTN1	0	0	0	0	0	0	0	0	0	0	0
TOMM70A	131890	122330	114700	191780	161950	86071	150120	202480	135900	327210	135890
DDHD2	0	13348	24093	0	3759	16535	22193	0	0	0	0
MYO1D	1017700	641520	678420	946720	945680	698870	677140	718170	587710	656930	572110
SEC24D	55499	18622	433250	183790	551750	402780	236550	301660	12668	210600	242490
UFL1	25510	386620	477380	638610	474820	446150	332570	490220	508930	519390	250140
SORBS2	0	0	0	0	0	0	0	0	0	0	0
PHF14	0	0	0	0	0	0	0	0	0	0	0
UBXN7	27838	0	12916	0	0	17210	61374	43921	18489	0	0
SUN1	18169	31495	0	75504	82660	29874	65554	73081	38399	0	57236
PROSC	4149.7	27078	19045	35245	44563	16726	63169	0	13858	33359	36156
ERLIN2	30035	27672	49302	38601	63005	46647	35234	84462	94618	80715	65382
PRPF6	145480	93640	89466	154380	137520	143790	167130	133300	171710	166740	124740
FRYL	0	15084	42099	0	0	16705	52777	0	0	0	0
ENDOD1	0	69424	25798	138680	0	79943	15454	56029	37370	56265	94505
GLS	119830	95040	251410	119690	89884	198420	303130	121510	93746	79992	158010
GLS	0	85260	86272	84208	100010	82294	109160	122020	93243	82226	81917
AP2A2	62669	513240	817690	701660	1751300	567130	1432500	246330	117270	271020	77329
SEC31A	39089	423320	688000	549190	395880	619670	615370	320710	297020	419740	538290
HEXIM1	0	0	0	17392	0	8584.1	69705	2001.5	3237.7	0	0
TJP3	197180	183740	215760	579820	226820	513390	26830	601090	627440	582480	603170
YIF1A	24327	21720	92034	0	18549	43239	46325	28325	3195	38533	9508.2
SCAF4	0	0	0	0	0	0	29205	0	0	0	0
NDUFB6	43053	304300	423130	381800	257630	268590	241340	607110	578910	703660	676820
MFN2	0	50983	72228	67859	52811	67073	54874	41617	68057	63676	68408
DUSP14	16062	0	0	47561	0	59695	0	82258	0	0	0
AKR7A3	1963000	1667500	3034400	2490900	2022400	2412700	1420200	1086300	1101400	957360	1536300
NDUFB4	101800	530720	819910	1081800	657960	546270	542610	11323	727180	358980	244410
NDUFB8	0	75138	251380	137390	325910	107820	18748	265030	8578	158560	351340
SCEL	18695	25456	5028.9	14629	0	0	31466	0	0	0	21686
NDUFB2	0	254030	464830	301770	373310	406330	336660	0	374740	688660	598690
NDUFA7	116790	43253	100150	141960	124990	80415	147580	39651	86733	169970	122840
RTN3	0	19396	80991	0	0	1835.5	81027	30605	0	1711.3	0
LETM1	358260	243750	357560	290530	338930	378030	295500	222040	291860	247660	246960
LETM1	0	0	0	0	0	0	0	0	0	0	0
ZRANB2	20538	38253	80909	0	0	17300	48134	87004	101950	51894	75358
SNX4	0	122130	158110	0	216960	182720	137140	170570	69042	0	0
LUC7L3	20746	25639	55596	124560	57473	289030	251930	140620	177610	54320	61775
KIF4A	0	4972.7	1550.8	0	0	0	9262.6	83849	71081	65755	42999
SBF1	38236	37043	0	0	0	0	3167.8	51002	0	0	24624
GOSR1	155210	137950	144730	150720	104610	96121	151500	155450	180350	167230	217120
VAPB	76671	115280	151310	128810	128100	165170	202390	106620	154660	153410	139870
SNAPIN	136530	44850	59128	80153	93294	60134	60052	71648	87632	90332	79855
NDUFA10	27054	192810	261290	425330	220510	338320	313370	262170	217930	298440	236390
CELF2	0	0	0	0	0	0	0	0	0	0	0
PGLS	962900	418430	526090	825510	547730	668450	668950	457150	460360	398970	588430
PAPSS2	0	64904	830730	137160	37993	197800	273450	60331	45978	5642.3	28776
ABCB11	0	0	0	0	0	0	0	0	0	0	0
SMC2	0	14226	8254.9	43012	44743	14094	115170	26777	104160	166960	123010
ATG7	0	3348	34314	78667	0	37569	32988	0	0	95747	84849
TACC2	0	0	0	0	0	0	25253	0	0	0	0
TRIM16;TRIM16L	0	29094	24900	31580	48431	37486	21902	50092	41649	70918	27349
FARS2	0	87070	82671	39352	65538	114460	76212	74964	70628	46430	59604
LYPLA2	0	169270	168510	179780	205720	196740	134740	122080	179160	269330	272860
IPO7	14366	89562	93062	28697	0	113010	533750	0	138160	31413	98372
ARIH2	0	0	0	0	0	0	0	0	0	0	0
TNFAIP8	0	0	0	0	0	0	0	0	0	0	0
PGM3	630190	355730	6358.3	16980	132580	121580	4362	153130	175830	400730	63737
MOCS3	0	19053	22886	27373	26657	18937	20999	29257	52173	29811	51695
AHSA1	73446	176620	51225	89056	192060	51231	1228500	148810	340260	190020	197380
PSMG1	0	12322	11884	5078.2	9981.2	51288	70100	15595	50098	68312	62772
FMNL1	0	45372	25749	33078	0	0	18512	0	18647	19275	0
SGPL1	363390	38564	69145	41941	45764	69420	116170	80531	127830	0	85327
H6PD	9438.4	26593	50118	105100	93788	56082	40897	88450	18911	83742	96503
SEC24A	67312	98162	235320	136940	105510	247080	167090	50792	60960	48423	55681
SEC24B	314630	173200	279310	471690	72992	8740.4	209820	532330	437360	368460	346240
VNN1	256230	59993	94276	130840	171390	164400	160740	19227	83273	245670	22245
TDP2	302080	150430	175100	257980	297140	319940	114740	42942	160120	83282	206450
MPC2	0	0	0	0	0	0	31034	0	0	0	0
ETHE1	1247100	708470	747320	716690	630800	900380	729790	534780	588250	885430	583690
ACSL3	144800	58065	55630	30007	38651	64126	78705	75726	96062	125900	40607
POLR1A	0	0	0	0	0	0	0	0	0	0	0
STAMBP	0	16720	21839	0	0	13080	49798	0	0	0	0
CDS2	0	0	0	0	0	0	0	0	0	3970.5	7201.9
FGFR1OP	0	0	0	0	0	0	0	0	0	0	0
RAB3D	5420.5	33207	10481	48201	47158	2080.7	128210	13565	17724	97510	102800
ESRRA;ESRRB	0	0	0	0	0	0	14430	0	0	0	0
SNAP29	101410	112450	44072	61620	99529	74920	91194	0	34479	32229	32517
OXSR1	618880	207030	134640	157100	181910	217790	230770	294010	190110	283560	120770
HSPA4L	0	0	0	0	0	0	0	208900	0	0	210330
PTBP3	52072	202820	176710	149230	142040	161380	153470	190420	222450	221570	132570
LSM8	186050	0	29155	0	0	33242	154270	13411	33292	4746.8	19736
AP2A1	27085	112430	223450	212470	126200	220390	203250	148780	82492	134010	188240
WIZ	0	0	0	0	0	0	28484	0	17398	0	0
DDX58	0	0	0	0	0	34382	0	0	0	0	0
STAU1	0	164100	192500	196180	93576	306690	241140	234980	168090	197620	212030
TTC4	0	23446	22115	0	26083	19154	0	58516	59810	110850	115020
SDPR	0	0	0	0	0	0	0	0	0	0	0
BAG2	0	0	0	0	0	0	0	0	0	0	0
MAP4K4	0	0	0	0	0	0	0	0	0	0	0
MLYCD	0	32986	40592	0	0	47758	41057	0	33547	43433	65717
CRYZL1	0	44023	48462	18832	25304	44078	43599	25393	41375	33320	29451
AIFM1	329270	469510	839040	910210	808710	596080	699170	929340	651650	781800	968330
EML2	16496	135430	98292	64845	84129	77572	159360	67494	114230	133300	100560
NUDT14	0	0	0	0	0	0	1945.3	0	0	0	0
BPNT1	179830	154110	223350	215400	205330	234750	137920	88157	102830	93032	90684
DDAH2	270350	170770	94081	252630	308900	161920	168930	314200	277310	291950	265100
LY6G6C	0	0	0	0	0	0	0	0	0	0	0
ABHD16A	0	78632	74559	46222	65669	97508	101470	44575	81109	76335	72223
TXNDC12	0	59902	37174	16948	27282	2766.9	160040	0	0	51244	65548
SYF2	15373	30479	17673	23262	15686	25867	25175	35152	38288	21599	30026
AGR2	8287400	10544000	8972100	4589400	7203300	7206900	14075000	9624800	9036300	11259000	9024900
NDUFB10	359320	145680	225770	399880	315650	250210	299360	214370	188760	270130	203100
CLPTM1	0	37409	46468	5959.2	6747.2	30677	122620	0	49365	48592	14653
TOMM40	0	153110	58793	106380	64087	188620	37541	347560	276650	272830	494690
PEX11B	83664	63295	83550	71183	72392	32428	85239	54252	73324	123240	82410
PAK4	0	68312	75479	70000	93753	101360	99954	86396	97628	85035	91873
ACTL6A	83362	95656	79870	54216	89545	69396	101430	95936	107050	98492	110860
MT-CYB	0	0	0	0	0	9114.8	19680	0	0	0	0
CYB5A	0	335010	724760	229890	143150	481060	548060	102910	112910	120850	120040
ADH1B	34279	62561	12902	0	27829	14663	204320	33520	28229	46235	31407
ADH1C	823680	526980	1373900	947490	619720	1061500	2813300	888420	567430	727730	971570
LDHA	6552600	7099000	7309700	8470300	7020100	6951000	4229700	4341800	4773000	4638700	4713000
ALDH1A1	4728400	3810600	9239900	3757900	2945600	7068400	12211000	4526200	3057400	2095500	5930500
GLUD1;GLUD2	459820	431720	536550	439360	420770	529020	404830	209530	262330	318110	310920
CYB5R3	194970	254670	349440	226170	101830	205930	454940	121780	176540	76004	326160
GSR	227400	266100	501360	461780	276810	318720	286180	200540	230820	251120	297730
MT-CO2	1984100	929330	1341200	967200	998360	1770600	2081600	852880	518600	455730	633360
MT-CO3	0	130480	215210	49909	98828	134040	322800	224460	234940	158720	137030
SOD1	9454.3	78595	67987	0	42841	62977	55228	34649	40226	68184	53956
CP	30332	57146	87034	89284	0	113170	75304	0	0	26838	0
OTC	1621200	1828700	2321800	2341700	2382800	2360700	1265600	2167100	1911600	2037900	2386400
F13A1	0	0	0	0	0	0	0	0	0	0	0
PNP	229820	278550	488470	268490	234190	455490	787940	136570	174760	135140	176310
HPRT1	6460.8	77177	59397	51243	79954	88995	408690	87512	0	66672	56140
GOT2	405640	737930	818780	984280	926030	1235900	951810	1020600	962390	920780	943320
EGFR	24183	20416	16472	0	12166	14153	68203	21892	22688	109960	13622
PGK1	748920	1082700	1268400	1262900	1214800	1054000	1181300	1096000	1066900	1233200	1234000
AK1	371310	366710	416620	294210	121030	188670	353600	368410	358890	276810	283900
F2	0	15201	15345	20326	141150	953.27	0	13663	88047	126460	0
HP	0	266020	229890	141500	402980	732600	171130	111790	72537	58773	4549.3
CFD	0	0	0	0	0	0	0	0	0	0	0
PLG	5170.4	63753	85950	0	51078	196580	55396	14923	29795	67855	16497
F12	0	0	0	0	0	0	0	0	0	0	0
CFB	0	21627	24054	0	21229	107490	38562	18459	15032	16902	0
ADA	545600	751610	1167500	1048800	691290	1080800	671140	433630	404310	321880	440870
MT-ATP6	265800	217090	375720	37028	137900	379590	668210	0	70188	156410	179920
CA1	259510	218800	94968	27876	254940	201340	21444	0	0	59643	0
CA2	500570	605580	1249300	1379600	1071600	1179300	874300	518540	441430	437810	646370
ASS1	212140	88000	54236	21050	36105	32819	45764	32559	0	18310	0
OAS1	0	17171	14054	0	0	15010	0	0	4617.8	0	0
SERPINC1	0	100790	95524	52526	111300	211060	116900	77325	44830	141210	99628
SERPINA1	9538.3	216050	227210	138600	229550	349100	272700	78043	311080	208910	134610
SERPINA3	0	44316	79020	38456	76951	184950	61521	12187	80128	46232	15238
AGT	0	0	0	0	0	0	0	0	0	0	0
A2M	247750	410590	282180	464400	1123400	1014800	102630	199160	182630	287490	179700
C3	786670	478930	559980	834400	1094400	922360	464130	480990	343140	372240	289760
CST3	0	88563	59672	0	40561	81191	50617	44841	130590	131920	63068
CST1;CST4	4310	10633	0	0	7117.3	110620	2838.6	0	0	12128	0
CSTA	667760	1170100	306430	582440	434700	128580	1654000	252530	359610	81169	519280
NRAS	0	14420	12279	0	0	14317	28492	0	11206	0	0
KRAS	115950	105680	72698	281360	267870	26595	37186	215190	119250	209060	257440
LDLR	2688.9	52455	122920	73226	63631	52150	30151	98048	0	48437	119060
GCG	0	0	0	0	0	0	0	0	0	0	0
GAST	0	0	0	0	0	0	0	0	213960	193280	0
IGJ	3752600	2784900	1837600	2697100	4406900	3067500	2262900	3579000	4224500	5928700	3639100
	0	20592	66962	0	0	18382	40128	0	83641	57468	0
	806840	542340	635800	254730	982400	1113100	677360	717530	767160	975400	483030
IGKV3D-15	51550	573920	712160	994680	1488500	914300	188540	1097300	1291500	849090	1015400
	0	293820	131440	179570	337150	439300	142750	174110	290710	309640	139370
CD8A	0	0	15241	0	0	87347	8424.2	0	0	0	0
IGHV3-23	112050	137390	87522	180640	18519	311500	680830	441910	249710	603960	375510
IGHV3-21;IGHV3-20	0	382280	201730	381300	863880	62278	177000	640440	1148000	441280	705400
PIGR	3779100	2476500	1680500	1361900	2194900	2985400	4363600	2823200	3062800	4640600	3450100
IGKC	4244200	6686.1	0	0	0	2485700	2929800	0	953110	21202	0
IGHG2	0	598970	150130	412120	763320	867780	167270	241480	314310	624770	143390
IGHG3	884310	1521000	1153000	1182900	2467500	1643100	594620	877510	742230	1418100	863390
IGHG4	0	0	130240	0	0	142890	141860	0	0	0	0
IGHM	2355600	1779600	970610	573760	535430	777260	3198400	2173700	4790700	4272800	1847200
IGHA1	2831600	6932900	4713100	3505100	9531600	11632000	7105000	6833600	8200800	7806900	7279700
HLA-B	300120	629580	543510	354570	358840	784980	196050	122420	416890	392150	221500
HLA-DRA	129830	540330	317900	91779	169990	454760	613720	461190	139330	43352	141310
HLA-DQA1	0	0	0	0	0	0	0	0	0	0	0
HLA-DRB1	523140	328090	987580	345050	518870	548820	635470	402730	187490	41956	560860
HBD	1187900	700870	142110	69423	264890	596410	68142	28558	87383	162870	102130
COL1A1	88463	32992	17972	18541	256930	86216	642140	83482	266280	194070	375270
COL4A1	105140	180750	268960	72763	181100	266140	438690	470210	389330	609000	418800
LMNA	4087200	5033800	4057000	4511500	4804900	4670200	4250000	4929700	5830000	5727500	4306700
LMNA	0	0	0	0	0	0	0	0	0	0	0
SPTA1	0	0	0	0	0	0	0	0	0	0	0
APOA1	10842	102210	333340	260330	102710	294110	279450	96259	169900	178670	127380
APOC3	117580	73368	782940	1866600	158840	153600	185060	469240	71588	54519	630590
FGA	688530	489060	466100	193520	423230	418020	418000	212710	319980	303810	142910
FGB	16097	174300	195360	0	0	59596	41990	194610	0	18403	9930.4
FGG	468200	917970	753490	746170	537590	723710	519180	547730	374940	601670	266290
SLC4A1	80343	110020	24450	0	0	70720	0	25866	6059.3	0	0
APCS	38736	35696	26662	0	22841	63894	54758	15512	21823	85807	0
C1QB	0	32170	21985	0	0	0	73283	57072	31146	0	0
C1QC	0	34528	67201	25775	125770	103000	110870	101330	39516	60177	57749
FN1	41413	89633	145900	0	234450	277790	319730	161110	369260	448130	263590
RBP4	0	34060	22883	0	30928	59491	16134	0	31082	66795	25004
AMBP	0	66541	47263	99385	0	160720	23078	32348	25204	62520	37849
ORM1;ORM2	0	0	0	0	0	0	4980.3	0	0	0	0
AHSG	0	116360	51410	0	0	53727	50803	0	0	24231	0
TTR	0	153570	133390	0	102030	237120	145830	58909	117230	80826	61300
GC	159170	147400	104950	90623	26535	101490	82809	65275	51774	50313	9980.3
TFRC	401000	338420	225400	350010	374250	286250	621800	952200	868050	875670	896100
TF	339150	419800	499750	432100	492330	581790	562190	443270	401770	493690	469910
LTF	4775.5	679680	82935	91735	122900	231280	35635	89436	128660	116790	105370
HPX	0	63387	124640	0	92186	165560	107320	20284	0	70289	36893
FTL	349450	256230	964290	1353500	445740	283830	549140	207400	381180	221760	186690
FTH1	125950	115300	143330	1757600	118960	114860	1202400	910190	560480	485910	754710
STATH	0	0	0	0	0	188500	0	0	0	0	0
MT-ND1	0	14333	19180	0	0	21674	19300	0	0	0	0
MT-ND4	0	22028	103950	68263	315330	70344	123660	0	0	3775	224640
MT-ND5	0	0	125410	63533	82258	20701	97648	49342	47277	0	95050
MT-ND6	0	0	9352.8	0	0	0	8302.3	0	0	0	0
MT-ATP8	0	8149.6	623.42	17428	20747	14022	0	32887	4830.6	8094.2	0
SLPI	18929	77562	0	0	0	0	590.5	0	0	0	0
C4BPA	12507	0	0	0	131490	286330	0	55781	0	0	0
VTN	6589.3	0	25991	0	0	68282	0	31680	6466.7	0	0
CAT	1713700	2178700	2772500	3916700	2308600	2235900	2336200	2031500	1783600	1411600	2138500
GBA	23833	80093	25515	0	12550	16142	78801	0	27314	27378	0
FUCA1	107100	29865	46300	0	0	75078	72281	0	0	0	0
ALDOA	2539800	2573100	2348800	2028400	2154600	2262100	2560900	2801800	2946400	3116400	3084100
CSTB	69376	395120	391640	301080	190960	303420	608110	0	133890	448610	202250
ANXA1	379340	267270	104820	137790	117570	181310	115450	91038	86620	129060	31065
APOB	87615	151100	211220	202840	159340	166440	84101	60217	24013	36868	72499
NR3C1	12696	15619	0	0	0	0	19306	0	0	8644.3	0
SOD2	4227.4	171520	215560	111390	134950	303680	165060	70937	180200	118730	83749
OAT	1756400	1179900	2621800	877480	890660	1684300	3040100	765060	640650	826840	852990
HRG	7519	7841.3	6817.9	0	0	0	8622.2	0	0	0	0
THY1	0	0	0	0	0	0	0	0	0	0	0
A1BG	0	24553	22260	0	5725.8	111850	14199	0	25682	0	0
CD74	0	295740	430880	356970	285340	444370	370010	82901	280270	199000	157470
KRT6B	484310	1376700	88580	15271	165230	118500	57244	28962	86889	17918	3948.9
KRT1	81937000	103420000	26458000	23070000	19933000	18408000	24801000	10589000	26743000	11505000	12191000
VWF	0	161690	91811	99491	62627	27391	0	0	0	64882	0
SEMG1	15276	5931.8	8407.1	10530	12423	5842.1	7215.2	7037.8	10122	12625	8013
TUBB4A	0	0	0	0	0	0	0	0	0	0	0
GAPDH	19492000	13635000	14590000	11494000	10963000	14669000	14806000	11295000	15063000	15346000	15175000
ASL	214340	295550	339590	512150	456790	519340	526090	385860	373210	387040	499350
HLA-A	3826100	3607800	3372400	2633400	1414200	2169600	2374000	1552200	2560800	2418700	1858500
HLA-DPB1	484170	350020	70843	0	0	0	0	0	0	0	0
ERBB2	0	17236	20111	0	17304	15141	30542	36599	29971	51690	46840
CAPNS1	276850	264600	219370	146600	148410	269370	183260	124290	172010	188370	154880
HSPB1	1839300	1611200	1645000	2552400	1828000	894860	924800	2175200	1531600	1464700	1813300
CYP1A1	1824.5	747.29	267330	245240	0	4753.8	2289.9	0	535.89	0	405.96
RPN1	1070400	928300	991960	793520	730530	1005200	1367600	768700	1226700	1444300	992310
RPN2	222260	272770	247710	50873	91308	324140	629530	146010	233630	186960	139540
GNAI2	109700	412160	480680	604430	458350	534890	341190	275790	322230	257450	367950
HIST1H2AC;HIST3H2A;HIST1H2AB	963430	1147600	1720700	152300	916710	2784900	2623600	1136200	1213200	899490	1124000
ATP1A1	5629300	7070200	9513700	7952100	6438900	8519100	7672900	5771800	4771000	5840100	6565300
ATP1B1	2348200	2912000	3892500	2637800	1785100	4315600	3886100	1792100	1670200	1580700	1362400
CHGB	0	0	25391	0	0	48438	27834	0	0	0	0
ALDOB	5464800	5787900	9877400	9751300	6596700	8889200	4082200	3031800	2044500	1632600	2829100
APP	0	0	3671.8	0	0	4278.5	3585.7	0	43535	39363	35577
ARG1	1004600	1090900	211830	703280	527390	194290	786250	246180	400300	315620	536750
APOD	224520	164850	60562	94135	85540	31983	26018	19842	36105	60109	29655
ALDH2	2452400	1854800	1918700	1616000	1533600	2206900	2136400	1358500	1899400	1791000	1722900
S100A8	998.09	100010	0	0	17900	23959	260590	14855	14352	117240	4425.5
HMGN1	246670	129830	196570	108370	91467	184520	388480	178830	175290	120270	78117
SERPINB2	0	157470	10125	13798	15634	0	0	0	10871	0	0
SLC25A5	1391800	1205400	1988500	2049200	943890	1203700	1042700	1272100	933300	1583100	1448700
SERPING1	0	0	0	0	0	0	0	0	0	0	0
ISG15	338970	163830	163110	119120	112840	184250	60588	34241	54410	13575	60372
LGALS2	0	0	4705.5	0	0	5825	51326	0	0	0	0
MPO	0	66708	20065	0	10699	33916	17494	50448	47704	27910	12067
PCCA	209960	225100	196370	236240	194090	238820	328380	430710	407020	430490	325930
PCCB	142100	146770	220490	187280	223630	194090	189170	268370	210060	271020	235320
ALPL	0	0	0	0	0	0	0	0	0	0	0
ALPP	0	0	0	0	0	0	0	0	0	0	0
EIF2S1	1087500	668590	642020	1007500	936870	821910	849290	857660	1072700	884090	130840
HMGN3;HMGN2	0	0	3065.1	230600	184590	353840	0	231680	2160.2	0	155400
ICAM1	83736	25227	15105	0	24423	69393	0	0	0	0	0
RPLP1	600900	534980	508920	295920	217490	565430	1000000	407540	539200	337580	569730
RPLP2	221440	152550	197940	78346	103800	290020	443380	108220	73494	175100	51568
RPLP0;RPLP0P6	1031800	841970	965780	350140	447720	1138900	1747800	592860	866740	515140	731690
SCG5	0	0	0	0	0	0	0	0	0	0	0
REG1A	685020	78250	121420	213540	106820	112050	1256000	4811600	3322700	5173600	5158400
SSB	103670	78133	82034	6913.3	7990.6	92635	221270	31850	83492	44231	61381
SERPIND1	0	0	0	0	0	0	0	0	0	0	0
ITGB1	254200	131840	130000	203170	213070	167190	92507	280050	202110	156470	149280
KRT18	19161000	20035000	13439000	11747000	15139000	18399000	16289000	18506000	21459000	19020000	17777000
MYL1;MYL3	0	17980	35416	0	0	58249	19582	0	0	8981.9	0
UROD	20135	0	0	79354	66037	59869	40975	48260	51956	105880	65173
LCK	0	8323.8	195820	6008.9	0	93877	2054.4	0	1248.2	573.79	0
GLA	0	58421	44541	0	0	33222	82801	0	0	0	0
CCK	119380	459620	369050	288650	450080	175240	510460	187200	675460	615970	308130
GSN	0	56390	29249	0	0	70023	63499	0	0	0	0
GSN	181560	662110	577940	180030	345370	765120	455000	368720	585310	609240	587180
PTMA	1157100	555030	710170	1068900	695390	751980	1047900	1594200	1464000	1645700	1967000
CDK1	0	0	16472	0	8613.6	25360	228630	40247	41777	16249	73650
ATP5B	6701300	5562700	7199200	6226900	6403900	7211800	7040600	5283800	5178700	5330100	6014400
C2	0	0	0	0	0	0	0	0	0	0	0
S100A9	469530	712680	71380	32025	20605	70184	249090	53912	156540	55168	14703
S100A6	865590	877360	455780	271240	500520	563040	185240	341540	743410	640730	413810
APOA4	2065100	2951600	7503400	7485300	2934400	4332200	2745600	1418200	554910	431530	1212300
EIF4E	25960	90476	102460	0	15700	111330	310290	41520	104940	92502	61407
ENO1	2544800	2029900	2597300	1106100	1326800	2545700	3387300	1419800	1937600	1884900	1882900
PYGL;PYGM	0	0	0	0	0	0	0	0	0	0	0
GPI	2396300	1603000	3345800	2728200	1647600	2388100	3045700	2237500	1539000	1966800	2372700
NPM1	1070500	591720	797190	795010	843050	484700	433830	1357300	1060700	1478400	1397500
NPM1	0	0	0	68980	0	0	0	121970	0	0	0
TPM3	0	0	0	0	1186300	0	0	0	917970	0	0
TPM3	4140200	5818600	5092000	3827600	4079700	7286400	5946600	3893000	5308500	4700700	4230500
ITGAV	0	18225	65003	0	0	21768	6966.8	0	0	0	0
HEXA	0	21895	18404	0	7824.2	23983	45580	0	0	16011	0
EPHX1	26012	26674	534460	111800	126810	128870	622850	76722	27852	27122	117230
DBI	830180	1629300	2053800	1958600	1677100	1724100	3366500	1280400	1371300	1194100	2202500
FABP1	15201000	12359000	22892000	9786200	9073100	16242000	11632000	7167400	3898700	4601500	11019000
LDHB	239110	246800	221170	226820	221290	331240	769780	410910	359060	299420	337730
GPX1	0	78701	98437	68795	44796	74891	137280	44964	64219	84599	34517
P4HB	3832900	3192500	4503700	3834800	3030500	4343600	4333500	2601300	2442500	2161300	2216000
H1F0	551610	396210	257980	673410	645690	508640	124710	634580	621830	858040	601410
CTSD	1060200	921710	968010	496520	339400	783390	844910	225510	322750	258470	315040
ANXA2;ANXA2P2	6446600	6475500	4978600	3518600	3641100	5262200	6049200	3132400	3819100	3849200	3187300
CAPN1	181130	763310	685150	444600	421800	619930	654030	374210	474150	430810	400330
TUBB	8735500	5077200	3918200	3449500	4138000	4520300	4031300	7013100	7217000	7825900	7263900
IVL	33699	41703	9405.5	57699	23566	10389	49220	17668	0	18379	22474
PRSS2;PRSS3P2	0	0	0	0	688.71	0	423.86	260230	238650	261420	0
DCN	0	6298.2	12746	12300	12187	30646	90607	204210	134540	202190	293860
PSAP	0	49929	103920	0	0	103480	218220	0	14157	26146	0
HEXB	0	111860	42660	3388.3	8381.2	30964	119640	95373	128130	83836	114430
CTSL	0	0	14028	0	0	17848	9699.8	0	0	25649	0
PFN1	3480000	2055300	2582700	1132400	1342400	3284800	3053300	918610	1395200	1477400	1274700
BPGM	0	0	0	0	0	0	0	0	0	0	0
APRT	312470	431580	436360	832900	905220	471900	789670	386120	378850	801820	1298200
EPRS	283710	195170	223110	232140	261090	244290	287870	335600	316720	272880	315190
CTSB	0	208340	270450	101900	15940	197790	214930	44121	30051	127490	36886
HSP90AA1	5252400	3585900	3760400	3112700	2640000	4995000	8103800	3372400	3581100	3519900	3848000
GALT	58493	121510	245340	293640	155230	85909	100160	150000	134880	93546	136990
HNRNPC	4726200	2662200	2368600	869330	1910800	3568100	4832000	2163600	3108000	2056600	2035200
UQCRH	691370	159310	394410	755660	709620	406150	89982	413720	327990	581420	422590
LAMB1	0	35233	40584	0	81637	54580	106290	83045	45544	107490	92801
YES1	0	94278	36811	0	0	0	67465	176580	17792	69051	33324
LYN	610120	273640	296680	523760	521130	458980	340300	409280	473390	468410	411180
TPM2	0	0	0	0	0	0	0	0	0	0	0
FH	359190	594690	687410	823770	650800	748490	630300	479160	600250	686000	608920
COL1A2	188270	199200	27964	0	26252	120440	377890	184200	217200	366290	425820
ANXA6	14979	225020	315300	50784	68680	151920	432480	59088	180540	402350	91024
RHOC	883.37	148100	235790	101820	170530	194680	64550	0	54075	116820	80065
ABCB1	0	36036	128130	175320	177380	112500	37872	83355	0	0	75305
SLC3A2	366070	324770	437890	356070	364210	399250	313080	222550	203760	169450	219130
NR3C2	0	0	0	109850	0	77009	53845	0	0	77116	74729
GUSB	0	99449	81649	0	42154	66513	61179	122120	113890	110500	110070
PFKM	0	0	13402	0	0	17486	79311	0	0	0	0
HSP90AB1	2204800	1991400	1948000	2035200	2027100	2569700	3040100	2204600	2975600	2473600	1813600
SRPR	47460	119500	172760	38103	258310	85289	181140	9267.2	88835	176530	10456
ASNS	0	0	0	0	0	0	0	0	0	0	0
MMP2	0	0	0	0	0	0	0	0	0	0	0
GSTA1	317430	902510	3860000	1729100	699920	1423100	1611300	2019600	545040	596810	2178500
CTSG	0	0	0	0	0	0	47207	12781	9563.2	0	0
ADH4	289870	162230	299510	226400	227170	507650	560140	119190	42359	79615	117640
MME	2685.2	205430	155600	106970	192960	413530	509620	189640	151730	92630	188900
PDHA1	106670	129870	158380	178210	187090	161460	126170	310320	297240	229610	253280
CD14	0	0	0	0	0	0	0	0	0	0	0
COL4A2	243050	182760	67909	82582	150270	112730	84064	381980	583190	557900	239210
CYC1	0	87029	161210	0	0	148460	467250	35348	55969	39837	118890
PTPRC	140910	98709	170500	16657	0	127180	47997	0	0	0	0
SNRPB2	135120	51987	30338	83483	64274	28703	111670	102440	101240	161660	87578
CFH	515350	198910	228910	407110	567110	317150	238010	275340	233530	173310	564000
SNRNP70	238600	326090	240310	322980	370930	318590	192970	556780	519740	378500	464450
ITGA5	0	0	0	0	0	0	0	0	0	0	0
VIM	3250700	2696000	1625900	1255300	2187700	2945500	2745900	3052300	2824800	2977800	2036100
CYP3A4;CYP3A7	102500	233730	1036300	1008600	205650	363760	418850	230440	5881.7	6453.6	249700
RPS17	5277	107330	171010	152400	135930	242460	713770	203420	220290	281330	182180
KRT19	0	9191.8	0	0	0	29413	75304	0	0	0	0
GNAI3	0	0	26959	131450	59546	275010	0	91934	90859	0	0
ANXA5	300120	324570	266150	290010	284960	403800	419650	267640	433470	405220	321190
RPSA	6349700	2400800	1997200	2064700	2447800	2404300	2897800	3425500	3640400	2911500	3893800
MRPL3	5578.9	11011	29823	23686	0	55598	97218	55015	0	67709	51243
SNRPA	234890	150850	106450	171360	171920	392400	348240	175910	185660	143820	75404
ENO2	0	0	58290	0	0	0	74316	0	66782	0	0
ACAA1	486240	386850	994870	704520	367170	769040	345830	206620	121740	286650	323000
SRP19	73719	69768	34245	43767	89008	43833	76622	81319	73699	88980	71204
GSTA2	0	23590	390700	701310	0	23898	57366	343860	20568	31118	186510
GSTP1	3186700	767160	865240	640460	532470	898280	1152900	696690	883770	778180	877780
SNRPC	0	0	7989.5	11729	0	8831.9	48846	0	0	8785.1	0
MMP10	0	0	0	0	0	0	0	0	0	0	0
VIL1	3953700	4249600	7565400	7489500	5942700	6875400	4355000	5176800	4406700	3599900	4589300
LGALS1	125690	0	0	0	86533	43450	131010	0	96872	163050	0
QDPR	719520	425530	738110	1474900	790010	571780	658070	249570	660510	995060	1350100
HMGB1;HMGB1P1	204320	304770	407660	301300	220510	489720	205530	691110	302430	313450	337630
RBP1	0	0	24162	0	0	0	82343	0	0	0	0
FBP1	1272300	1479500	3821500	1947400	1928000	1985900	2047900	873710	805560	750630	1537000
GNAO1	0	0	0	0	0	0	0	0	0	0	0
GSTM1	0	228110	67017	0	0	9415.9	393490	247410	339630	368810	144630
TPM1	16994	43822	18473	0	11831	18337	163660	41466	148200	65494	31839
TPM1	3362600	1409700	1676900	2775200	2091000	1896700	896270	1070600	961330	1055000	1111600
TPM1	0	0	0	0	0	0	0	0	0	0	0
CLTA	14930	112880	112690	30604	47303	140500	278940	157800	157610	295010	241760
CLTB	400810	184050	354640	180110	145060	299030	185500	70844	161320	183000	93681
ANXA4	6434000	7249000	7978400	8381500	7453400	9284700	6434600	4758600	5437200	4850500	4943100
ANXA4	0	0	0	0	0	0	0	0	0	0	0
CNP	0	0	0	0	0	0	0	0	0	0	0
HMOX1	267950	255950	443790	667140	346920	273510	92047	97552	130820	119750	140730
DLD	793210	470480	588050	641570	637490	522170	439970	715600	761260	750030	505040
HNRNPA1;HNRNPA1L2	5458800	2430500	2442200	2476400	3861000	2983000	3910000	4942000	6400500	6334100	4570600
SNRPA1	11261	23627	80972	5788.7	29680	23306	52653	89630	88106	79149	90972
COX6C	575760	810850	1034900	2448300	1269300	1015200	1161400	1588100	1632600	1350800	1451700
GIP	0	30455	7770.9	0	0	48118	158490	0	0	0	0
SCT	0	6345.6	9447.3	0	0	7130.2	3586.1	0	0	12433	3776.3
LCT	42599	46410	739850	594640	229350	276430	508230	270940	21060	27648	294520
C1S	0	0	0	0	78429	0	0	0	0	4947.8	0
PARP1	82972	140060	156010	186350	189640	151800	352320	301160	242380	396200	391200
ALOX5	0	0	0	0	0	0	0	0	0	0	0
ALPI	423220	780940	665870	549190	360610	688060	176860	140660	119550	46262	102650
LTA4H	20010	447670	507150	586480	479920	750450	535150	555380	440070	595930	635830
ALDOC	35886	64903	118200	33441	74515	208540	161370	35020	45586	45319	22562
C4A;C4B	141500	146630	90393	70515	179900	188760	67101	47223	75158	101350	47441
H2AFV;H2AFZ	354430	603510	524700	169040	126170	450430	2216300	174580	538110	457410	492860
HIST1H2AJ;HIST1H2AH;HIST1H2AD;HIST1H2AG;H2AFJ	28645000	19673000	19875000	8267600	11532000	32099000	33521000	13705000	16635000	11476000	13548000
CISD3	0	32563	62453	0	34389	13784	28891	37895	38229	162580	208360
SULT1A4;SULT1A3	433870	453880	1217700	689890	573640	651670	1822500	1000900	284290	473930	746200
HSPA1A;HSPA1B	1051500	740740	871710	636310	607250	931000	1116500	896300	708340	771760	835170
IGHA2	1155400	575350	154720	413150	892410	967260	1075900	808360	603450	649370	550860
IGHG1	1078300	1257600	824460	984540	664030	1120300	1003500	592560	698160	818890	546870
	1519500	957160	788110	409820	640810	1611000	2710900	717890	1317800	1429600	873710
IGLC6	561420	239770	490400	982830	296350	417940	296100	1093600	367110	3242300	1328100
	562230	393210	524000	272090	241560	595430	1781500	165840	204650	148770	210410
	0	68355	88123	0	50291	97608	58463	10448	80147	59415	139350
	0	0	0	0	0	0	59232	0	0	0	0
	0	0	0	0	0	0	0	0	0	0	0
FDX1	0	133600	126660	327530	363430	107550	73913	0	138260	312170	197070
GZMB	192730	100520	873.87	121030	26076	18024	0	0	0	10280	0
RNASE2	0	0	2424.7	0	0	0	77535	0	3057.5	2753.4	0
TROVE2	61353	20857	24023	38630	19604	26463	45115	16980	0	14298	41521
GAA	101450	98481	28231	0	110290	92519	101200	58012	151810	117490	31048
RRAS	0	0	13569	0	0	15228	20628	0	0	0	0
HLA-C	0	1020200	1907100	2243300	1329900	1903300	1475800	1574100	1646800	1220900	1961800
ARAF;RAF1	0	52801	44269	0	33169	70579	36434	27545	49280	42893	46252
HIST1H1E;HIST1H1A	4540000	6410000	6121400	7081800	7723200	4285500	4640000	10631000	8659500	10839000	8163600
BCL2	0	0	0	0	0	0	0	0	0	0	0
DLAT	13669	18034	50724	11594	24383	45441	92033	0	23981	54868	17273
PTPRF	4970.8	44610	43632	6470.6	50394	74670	39290	37552	32635	68633	120810
TXN	604220	413120	468160	322160	218850	460340	1082200	309620	380220	389450	410910
COX5B	555520	1504600	1787300	1719000	1164900	1319100	1617500	962590	1578800	1661900	1976900
CTSA	0	25645	58716	2209.3	16220	35028	192320	0	4854.5	0	12746
MGST1	659.52	13589	60141	5363.7	0	35607	141440	0	3725.8	14301	12477
PRKAR1A	110390	159710	168920	343480	332030	169940	60503	58108	76924	87528	75971
CHGA	304130	17814	7666.8	1742.3	50898	11212	532350	7178.9	76339	191800	16906
ALPPL2	0	0	171220	449240	0	0	0	0	0	0	0
ESD	10996	435410	685380	663180	62707	163220	534020	938680	247900	744560	870600
HSPD1	2830600	2255300	2093800	3186500	3669400	3160000	2885300	3628200	4112300	4011600	4066600
CLU	233370	120830	146490	0	13070	301030	106630	114780	133300	135030	74518
HAPLN1	0	0	0	0	0	0	0	0	0	0	0
HSPA5	3903300	3562000	3377100	2579800	2953800	3878400	3069200	3245100	4051300	3627500	3298000
LAMC1	57277	25513	15618	4709.8	7862.6	64573	142450	19868	0	29191	15757
ACP2	76082	30689	138860	58273	51117	28898	49692	8765.8	0	32745	49086
HSPA8	5216000	5251900	5327400	3683400	4501500	6511500	6819900	5102800	5908900	6203400	5081400
SLC2A1	0	156690	91457	125370	93863	85582	9233.7	2153.2	33247	20440	0
SLC2A2	1309.9	44682	231280	212050	162950	116600	146330	141780	954.21	41288	294170
EPB41	287910	65446	128190	434020	363820	684430	399560	329690	277200	524380	294340
UMPS	0	29850	35176	18477	38552	40127	137450	97384	95407	70677	144980
PDHB	304610	306150	395880	926980	554930	304090	510490	459260	387570	599590	697860
DBT	0	3899.6	5493.3	0	0	0	35123	0	0	0	0
ITGAM	0	0	0	0	0	0	0	0	0	0	0
PYGB	215350	151170	148360	208990	174820	152880	91710	139790	142780	108930	130470
PYGM	0	0	0	0	0	0	0	0	0	0	0
RALA	0	133750	95883	113780	24095	149640	125690	55652	77564	77947	58844
RALB	134430	290960	207880	209040	0	236030	134240	151880	106860	100550	97135
NAT2	0	0	0	0	189390	47983	0	7956.6	0	0	2784.9
SPTB	127640	137470	17486	0	0	37171	0	0	0	0	0
LAMP1	370090	413170	36099	158720	246850	230260	294970	168100	321420	223290	184240
ACADM	50059	322260	550990	508220	190530	430520	397050	280300	197420	238720	295450
TOP1	41434	106770	95543	102820	112560	126880	136260	78143	75422	110270	107490
TOP2A	0	0	0	0	0	0	29589	44538	49374	33330	40370
G6PD	340760	148130	167240	200790	216810	219780	135030	192520	323710	434870	155660
UBL4A	0	23890	76616	205050	141050	65636	283810	220780	82721	120230	189540
PC	12914	231200	325820	294530	402370	332040	164510	136310	143170	145090	73515
DMD	0	0	0	0	0	0	917.67	0	0	0	0
MTHFD1	454730	339510	383470	306190	381650	521090	953300	447640	528570	511990	444280
EPX	113780	41423	18005	45287	54527	93528	404390	161740	245930	665220	119690
CYP2C9	0	0	107070	0	0	39774	0	0	0	0	0
IGF2R	0	0	26483	0	0	23024	22192	0	0	0	0
ADH5	44135	90808	156730	104240	118440	109490	104070	97305	108580	111940	132910
PRPS2	0	78768	86306	75693	123530	143470	195630	189500	230530	176420	96996
PABPC1	167310	625110	603640	477520	475720	770320	980950	665540	709750	771300	706070
PCNA	0	6303.8	293030	458430	397270	147870	375230	1021700	774060	816220	1028600
KRT3	77236	68119	22850	0	6396.3	20501	48830	0	1312.5	7342.1	0
COX6A1	0	0	0	0	0	0	0	0	0	0	0
HARS	48214	143220	88611	31996	135940	144510	363260	81655	100460	127900	68894
FABP2	3628400	4516800	6724600	3582800	3242700	6596700	2470400	1252700	1414900	798760	1022800
COL6A1	987810	878720	1077800	426990	681680	1017500	1682400	1443000	1594200	1381100	1245100
COL6A2	291270	817600	781010	584250	507610	1004500	1302000	1164100	1135900	1220700	856720
COL6A3	1418700	1510400	1307100	874460	1247200	1691700	2765500	2000600	1912800	1826400	1739200
COL6A3	198620	83807	109080	58915	109260	179480	501450	197160	263330	172690	113980
SLC25A4	25764	28958	57353	59190	45347	24833	83455	255660	37072	71063	20539
SLC25A6	216880	80038	125190	314640	215480	66545	29123	229420	191760	284070	380660
IMPDH2	8386.3	132070	7018.7	3541.5	14030	6329	368770	363090	146870	551730	539190
TPR	246360	234950	172230	228410	307940	216160	270220	324680	309290	312020	310790
PIP	790860	548010	103780	0	83971	380150	120290	136470	85177	31212	89598
CKB	0	0	0	0	0	0	58708	0	0	87308	0
ANXA3	0	103600	29544	0	0	92382	44462	0	28982	28326	7560.6
CKMT1A	1636600	961220	1307600	649280	715630	1167300	1234800	1144900	1226300	1109600	1224200
GZMA	784390	642370	1510800	692570	528990	561100	315360	185210	44929	74297	178360
BCKDHA	72427	43568	25283	17129	6213.1	21757	72788	39758	33601	39716	362810
RNASE3	0	172620	113530	241130	9174.3	44517	232290	158370	258740	209330	339300
ACTN1	68486	97935	118130	84000	130330	213080	257670	317940	443930	409940	228390
ACE	0	0	48242	46341	14008	166210	193010	0	5512	9856.5	22633
CDH1	725160	551620	429070	818250	641740	579520	570970	756580	561090	624590	547900
MLN	0	40817	101680	7636.6	68615	53334	393170	0	17389	10599	30188
SRC	661690	440860	445280	836380	711610	492760	285810	512350	413980	667650	641040
PEPD	127750	320090	1561400	1045600	528440	849740	1000400	343810	115710	29447	355740
XRCC6	410170	552760	674520	32613	261920	638180	1115000	283850	477990	458630	546050
XRCC5	433730	381440	405510	162630	223300	558590	808880	161490	322860	267020	305260
COX4I1	436920	518680	956390	381120	441470	707950	911310	624030	595990	735770	743120
IFI30	387050	151770	194250	125420	149060	341290	135290	274780	332680	422090	98472
LAMP2	0	0	0	0	0	0	0	0	0	0	0
RNH1	156740	448470	580220	483800	390540	454000	694370	431170	461610	538740	463810
CYBA	0	0	0	0	0	0	0	0	0	0	0
SCG2	165740	125190	56301	0	64837	104730	139690	32544	128240	137890	74019
NCAM1	0	0	0	0	0	0	0	0	0	0	0
VCAN	0	4561.7	0	0	0	0	84740	12890	4958.1	11872	13830
ATP1A3	99264	115170	144410	209690	174120	104770	87587	189640	142980	146280	205100
EEF2	1714900	1891600	2066200	1561700	1797900	2246100	2488900	1732900	2062800	1863400	2019600
PDIA4	1640900	1056500	1147000	1176000	1176400	1534500	1376900	1526700	1740500	1402500	1397700
C6	600110	229570	317890	222110	476590	0	235280	124070	42186	0	182800
ACP5	0	0	0	0	0	0	0	0	0	0	0
CEACAM1	0	22433	42652	0	0	27567	30816	0	12620	0	0
TPT1	9747.2	154510	171120	182900	236130	192070	519220	8665	144900	262470	140360
ALAD	17081	51658	38542	93796	92287	28181	36202	71498	39790	58708	75132
PRG2	0	13979	15455	0	0	10854	17294	7059.4	56892	212200	15459
HLA-E	0	50200	34947	38005	113430	19730	20589	37128	0	84864	49246
HLA-DRB4	197270	4904.2	0	0	80912	231710	0	0	129630	173780	0
LCP1	1059000	588170	581210	781890	371150	926770	424770	184930	351840	383400	113010
PLS3	0	20788	19373	0	0	22034	78895	0	0	22558	0
APEH	317440	436680	397780	443300	509170	448790	337010	539690	728950	663010	576660
ETFA	681430	683920	1286300	1536600	1249300	1036300	1001900	941860	679150	844340	1020600
GYS1	220030	199380	211500	87983	150650	216690	172310	110490	191470	213730	437860
PRKAR2A	316330	332400	358800	432660	349420	355940	322000	527360	272550	387380	512330
SLC5A1	32440	222670	437260	253080	304220	308850	529940	238520	150070	135020	170040
ANXA8;ANXA8L2	0	0	0	0	0	0	0	0	0	0	0
MTHFD2	0	14303	18646	12267	14578	14160	24685	138640	152510	91785	96391
MIF	0	1367100	815610	1356400	1475000	949490	1093500	2435900	3255000	3130200	2016300
CD99	18316	21359	0	0	0	7697.8	19215	11283	30590	27833	14138
PRKCSH	277600	627840	526770	646010	530670	593470	684600	783800	957130	873340	701180
HCLS1	109290	205690	247550	451110	323860	213000	64209	137900	82687	104500	120500
FDPS	0	128790	154060	22877	0	293690	339360	32127	84021	18241	56075
COX7A2	793110	335870	622730	139150	302170	597210	599300	169960	259290	202970	330790
SI	1003600	737070	851720	685970	919730	1370300	3046500	1710900	1040900	1056200	2112900
NID1	0	73548	63421	0	254910	80073	101470	0	28266	110910	11691
AKR1A1	527750	532500	927380	1476900	997630	754060	950850	820060	655190	800320	1206600
PKM	3640200	3036300	2576300	2165700	2413800	2938800	2639100	2172900	2391400	2358300	2858000
HSP90B1	3625900	3905200	4053700	3652200	4040000	5264200	5732500	4422200	5122100	4340400	4590500
SNRPB;SNRPN	0	33119	96145	30310	42527	94264	174740	79326	131760	138390	192270
IDE	0	1630.2	10445	0	3329.4	22353	147710	0	2186.4	6814	6888.6
MMP9	0	0	0	0	0	0	0	0	0	0	0
COX6B1	626080	422760	647040	994180	718300	333570	231160	854140	652770	673590	1047600
POU2F1	0	6896.4	7677	11071	0	10049	24748	48563	14825	59314	23393
HNRNPL	343660	321530	425610	432790	573330	539270	515350	561270	569610	749800	526240
DARS	67738	215170	277680	57689	177650	318370	598310	163050	375780	402930	499920
JUP	2653100	2544800	741180	1386700	1842000	828610	1051300	792640	1098700	1010600	657870
UQCRB	510700	334030	791800	327180	395120	1046200	846420	545970	1124800	646060	355030
CPA3	0	0	0	0	0	0	0	0	0	0	0
GLUL	123110	69191	12745	0	27011	5917.8	6819.9	13428	11480	10024	0
ANPEP	2637400	2052800	1639700	1673000	2578400	2506400	2052600	2408200	2049000	1530900	1959500
PVR	17320	0	14568	0	0	0	11622	0	19616	54853	0
RAC2	0	41925	89063	0	0	91005	36257	118130	0	23910	0
GSPT1;GSPT2	0	20977	19763	0	0	29368	138560	0	6246.8	57723	141830
ARSA	89842	129360	146590	44983	43081	129150	68361	13102	141920	104980	79957
ACPP	0	2422.8	0	0	0	0	35076	0	0	0	3142.4
EZR	1285100	1475300	1557300	995960	996470	1810700	1264600	839370	1034000	833730	667550
UCHL3	124420	147250	171430	231160	171360	145610	241130	291320	284280	286310	213350
HPGD	458840	340450	375360	398110	360260	349050	179660	176170	111650	132230	220900
VAV1	0	0	0	0	0	0	0	0	0	0	0
ELN	0	0	0	0	0	0	0	0	0	0	0
CD46	78214	58957	31990	67446	73237	31325	94429	155540	113870	52975	95080
NME1	50167	46433	79746	29416	38760	71990	172970	46799	37179	63792	42822
NQO1	170300	293400	439260	225470	38683	138620	231420	113870	67755	90008	91842
GNS	0	358320	247630	268990	315700	224540	299870	219400	334100	344940	305930
RPS2	1290400	781840	1006100	548010	1115700	854730	1936000	770540	1061900	1608900	974570
DSP	2259800	2960400	879500	1235900	1451300	1022000	1357400	1095200	1361100	1088300	1150000
DSP	0	0	0	0	0	0	0	0	0	0	0
RPA2	24994	0	0	0	0	0	27626	0	0	0	0
ALOX15	2812.3	7194.2	0	0	0	0	7789.3	0	0	147060	0
CD44	0	64608	61145	45910	58175	83072	105300	65034	90709	148880	72701
NQO2	0	6262.9	7062.6	5028.2	0	4746.5	47202	0	0	0	0
ITGB4	562190	683920	494990	627700	583990	664680	417910	392130	511310	520040	419610
CBR1	9632200	9279200	15999000	13898000	9234900	10610000	9753600	6562900	5303600	5622900	7857000
ANK1	0	0	0	0	0	0	0	0	0	0	0
ACADS	258150	529530	638010	516260	509280	719260	553000	371300	429290	380020	542690
PNLIP	79591	0	19937	4641.7	0	0	7315.8	12300	0	22732	2060.5
GLB1	31550	34675	74240	89403	117320	138760	136770	91359	114340	74798	53405
PECAM1	0	0	0	0	0	0	0	0	0	0	0
HIST1H1B	3254400	2757900	2339900	4302500	3514000	2924500	3074400	4527800	4420000	5752700	4408500
HIST1H1D	500990	172130	210800	278540	322690	427950	460210	136010	236800	565920	183980
HIST1H1C	3336300	2040200	1782600	2614400	3024700	2287900	1715400	2336700	2445800	2516700	2027200
EPCAM	1863700	1142600	1629600	1601100	1428300	1280200	1138000	875870	1054900	1426600	1108500
POR	95610	500270	886960	509760	285300	715710	464780	118770	236900	250630	224150
MGMT	24770	5977.4	52096	90272	128440	62789	64109	182010	0	128540	176040
ATP2A2	342630	474280	582280	541290	481360	603600	614660	523190	571450	565860	524980
UGT2B7	0	33624	57966	30914	12077	11450	58008	8032.4	15321	17489	8077.1
CD36	0	0	13419	0	0	0	11888	0	0	0	0
	0	49068	46426	0	0	36635	44557	0	0	9919.1	0
PLCG2	47056	104730	93033	92794	109580	82170	68607	75529	86940	144240	98824
FAH	0	27241	43398	31787	0	29117	106450	0	12458	0	20040
STMN1	130860	190380	101040	123390	139140	148880	328300	443800	377590	443470	423490
YBX3	0	0	0	92640	107700	39628	17212	275010	113490	267500	226430
ZNF22	0	0	0	0	0	0	0	0	0	0	0
NAGA	63233	50426	63200	63048	0	0	50719	99502	122110	133210	142280
HSPA6	1998600	882640	983950	744160	406430	1016100	1923000	637390	897730	769790	1049900
HMGA1	644190	450760	488670	568700	326970	367320	378520	614040	867000	1052000	526790
HMGA1	0	443460	348170	134490	505550	346940	506640	1237400	829500	1114500	716430
GOT1	1367100	1206400	1630800	2018200	1181000	1730400	2099900	1564300	1161400	1127000	1677500
PRKCA	101640	13318	15836	0	0	26432	44808	16578	49707	53340	0
ITGA2	0	36249	130480	19200	29375	122770	98448	57509	15233	25489	13274
UBTF	0	86092	56279	0	4160	101450	112810	95709	93529	3903.4	76579
CKMT2	0	4297.3	8638.4	0	0	0	9929.4	0	0	0	67606
NDUFB7	50442	20125	139980	135890	186110	5730.3	123550	519170	213340	251930	124220
PRKACA;PRKACB	0	226930	296910	124710	280250	345780	305320	91146	128780	220910	239070
CAPN2	0	99279	58566	141350	154230	166510	44989	62664	213700	102740	136630
DES	7861	1723.9	1522.9	0	2797.8	4253.2	291110	117710	56783	38404	132640
CTPS1	0	44324	38233	0	0	73719	110160	19898	70445	102210	0
ENG	0	0	0	0	0	0	0	0	0	0	0
DDX5	161050	364270	390480	314500	361090	465840	560640	493260	493120	600230	417170
PFKL	863480	976120	1673200	1615500	1761500	1817700	1942600	1390700	1382500	1669400	1748500
GM2A	147290	25594	17394	0	7833.5	21290	16400	0	15484	13490	14221
LGALS3	2814100	4404500	3838200	638230	2034800	5373400	3086600	1808000	2486800	1809800	1961400
PSMC3	161840	141430	209250	128500	85138	320940	278550	3998.5	210150	158160	45780
TCP1	284820	607530	817050	809360	766290	978370	1295100	971640	932910	792630	982520
PTPN1	0	1786.5	0	0	0	0	0	82440	0	0	0
RPL35A	43466	329220	383530	0	152760	185420	820240	252050	640990	554430	268250
ARF4	3421200	1867900	1787100	1907000	1819500	2017900	1310000	930730	1312500	1244100	962960
RPL7	792460	1227100	1008300	1099300	849800	1219400	1861100	1387800	2412700	2247300	1575000
VCL	600100	767880	802370	778580	829800	1051600	864790	827320	1076100	1011000	843910
GPX2	0	28120	20277	0	0	15023	98009	0	0	63591	107810
NAT1	17186	31159	14739	0	0	10136	3793.4	0	0	11565	18652
IL1RN	0	0	0	0	0	0	6394.8	0	0	0	0
ITGB6	0	17258	14609	0	0	12926	9457.3	0	0	0	0
SON	48428	86758	84548	78309	77161	81635	85359	104050	104290	92201	106120
NELFE	18716	26746	36051	36732	19874	28126	85167	49947	157530	56655	129760
RPL17	160430	17591	8572.3	0	23333	31755	365690	34846	141970	88594	204490
PGAM1	530550	597610	823610	362570	483150	485790	917150	744720	688780	580850	583230
RCC1	0	76432	73249	0	31633	92568	80328	81836	90408	96166	108790
SDC1	0	56728	32300	0	0	47395	129200	62629	58397	111080	71318
LIG1	0	10108	9269.3	0	0	23579	65101	120310	178470	251170	62894
ATP5J	0	0	136900	23111	0	143290	400900	15826	5843.9	0	6571.3
XRCC1	135150	21951	19693	32856	24362	12235	109600	131190	60543	160600	146950
TSPAN8	343440	121690	88096	119810	173890	190800	57077	168540	263860	162730	141690
PLCG1	46910	48049	47405	57484	81192	40409	32658	83327	80694	69337	100160
NCL	713960	2301600	1561000	714770	1794800	2852900	3532500	3510200	3256300	2813300	2681800
HK1	67652	30724	30919	27207	29725	66556	34121	0	0	0	17568
POLR2C	0	7980.7	0	136140	0	0	4598.7	1983.4	0	0	172280
POLR2E	0	33534	66007	99682	21691	72889	59339	103370	104060	97465	148360
NDUFV2	0	160060	307310	168540	192200	292510	326090	128680	181710	225770	233960
TRIM21	0	87457	80946	0	128400	47137	67262	96753	58472	100990	77409
EIF2AK2	0	10808	34537	10278	2216.1	38178	80278	6851.9	35522	26857	78172
SRM	0	66513	23504	0	19488	60745	65102	81461	88963	71134	81780
SLC9A1	0	0	0	0	0	0	0	0	0	0	0
CSNK2A2	0	61520	57996	85327	79765	49424	0	90380	128270	144250	135260
AOC1	74070	67285	127840	70433	216430	157400	124610	163680	189930	32953	149850
ITIH2	0	49286	73255	65281	91376	144620	46999	105270	33065	31361	0
ITIH1	0	120880	4904.5	0	343510	140110	24894	20212	6007.6	35244	8346.3
NFKB1	1525	38986	36223	0	0	47738	129120	0	16138	36730	23324
TYMP	878270	1057000	1087400	1139800	630250	705740	400910	213640	296390	316450	219250
ATP2B1	484450	457740	447250	598110	527480	514650	236880	349110	145020	282230	366750
HLA-DPA1	0	0	13439	0	0	60519	41316	0	0	1119.5	0
EIF2S2	0	52212	83390	178810	72103	100850	121230	137820	133410	103050	138550
ANXA7	291510	35593	182820	165580	157220	207950	185320	95437	105590	139200	78759
TPSAB1;TPSB2	0	6686.6	6751.3	6871.7	0	8014.2	74485	17229	0	87614	0
BTF3	9042.3	180240	135900	0	0	158450	266020	255000	171810	226650	240340
RAB3A	0	0	0	0	0	0	0	0	0	0	0
RAB4A	0	0	0	0	0	0	11264	0	0	0	0
RAB5A	0	123480	159330	0	0	143590	160500	0	78766	91746	99076
RAB6A	809520	644370	830840	1017100	859650	870340	508270	474680	586410	525160	575310
MX1	337220	256620	146740	61683	98014	181050	103180	22448	116690	54769	44272
PSMB1	515580	840950	779340	465650	513550	913570	752510	490610	637530	607780	513460
M6PR	0	34324	74659	0	0	85680	151270	21164	18664	26115	33926
ATP4A	0	16386	47708	27003	23225	43806	43759	27409	28356	24906	36369
COX5A	2107700	1095300	1515800	255110	930970	1094700	1687900	1495400	597240	1818300	1671200
LMNB1	2300800	2243300	2142600	2367300	2272300	2613900	2723500	2471800	2699900	2719700	2436100
ITGAL	0	0	0	0	0	0	0	0	0	0	0
DDC	93767	318300	723220	378240	290300	344710	722510	400320	100280	138190	456450
OGN	0	0	0	0	0	0	0	0	0	0	0
CAST	1223300	777990	840230	853670	1152700	524700	1171000	1085700	1383500	2146800	1283500
CYP3A5	4188.2	112660	622210	206980	69468	159820	209170	120360	12475	11854	160850
HNF1A	0	9749.4	9223.1	0	12358	14924	9435.2	15961	14559	33805	40847
AGA	22481	119490	32401	0	147520	42113	6862.3	21755	31845	68947	165270
PTMS	146430	78617	64614	45802	43767	100060	143720	87856	95565	87598	78765
CDK11B;CDK11A	47083	52066	61656	0	5543.2	88762	77476	0	29738	11302	5528.3
GSTM3	56182	29708	51725	0	0	85524	447380	201680	42740	45323	30168
ATP6V1B2	320130	499290	390730	154990	339830	428360	383620	202330	355540	419580	232080
ATP6V1C1	0	26981	29963	0	0	19721	40637	30784	13627	12309	0
CSRP1	4234.6	320350	388360	517260	412680	172330	360500	377700	662330	500740	663150
FLNA	253020	272340	92084	102600	189830	182170	536380	701570	563190	849690	533090
MAOA	709060	846880	2587400	3480000	1352300	1379800	2123800	2605000	1303700	1168000	2866900
ACO1	427790	312710	547210	298680	174820	622740	713620	278210	155980	202020	275620
GPD1	321580	616900	1083900	967430	593080	895300	678240	422680	206160	305490	515840
EPHA1	0	15616	15478	0	0	18083	38590	0	13864	4563	20904
MDK	184780	50728	25649	12508	23181	28424	59427	10297	74644	31265	39436
VDAC1	307530	728100	799460	1077400	340440	789540	1786800	1290400	776950	1200500	1554100
BGN	0	0	15514	0	0	17131	0	105360	0	119730	46093
SDHB	111320	254260	441800	371990	409260	323160	504680	314100	260370	354630	376620
CD9	0	39756	57698	0	0	33865	259280	123920	45460	164010	205740
COMT	190570	139920	593790	1075000	522040	168550	965240	1202900	223610	566910	857190
TGM2	145220	223140	148330	132240	220750	304690	141160	29327	48463	138910	24362
MUT	445770	164730	281620	244160	221610	348870	315810	106230	150730	140710	134310
OSBP	71506	123820	161140	45231	57689	139030	151510	110610	101400	121520	153390
PCMT1	82157	32358	75639	23502	26478	66927	87864	229930	101520	229700	26855
FBL	31327	268740	230610	372480	163710	265180	352320	458260	434470	541480	482930
GART	56970	224140	308260	47217	211410	315730	452860	460960	206420	269700	411740
TNXB	0	7940.1	5014.9	8026.1	0	6021.4	328650	73031	60186	86628	147220
CDH3	0	162320	180450	381940	0	0	0	434410	448890	2944500	1040100
PAICS	316510	522670	548440	701910	771390	585390	902060	764380	860280	1037300	1123500
SCP2	173420	533080	715660	488610	560260	688470	490540	248520	364550	458330	401190
UGT1A1;UGT1A6;UGT1A4	2208.2	169870	556330	145390	37064	192420	258360	46917	37924	8375.6	32522
UBA1	841280	885910	1102100	1098200	792720	1039500	1077100	895790	937750	933750	959220
NME2;NME2P1	592540	1346400	1558700	968620	1159400	1985100	2644200	1446000	1823800	1731900	1462400
NME2	0	0	0	0	0	0	0	0	0	0	0
SPRR2E;SPRR2A;SPRR2B;SPRR2D	1102200	1408500	190160	1258.8	0	0	830960	0	0	0	0
FDXR	93827	44378	124930	19624	32682	49269	84051	106190	72607	58535	50068
HNRNPA2B1	3225200	2917100	2401000	4679400	4393900	2265100	2491000	4602200	4973800	5503200	4214500
HNRNPA2B1	0	186000	24082	33276	246500	164650	66849	10930	0	0	1809800
PRKACB	0	0	11428	0	0	13396	15345	0	0	0	0
UQCRC2	583180	528950	725780	814960	753430	680330	900470	557780	483540	651470	747220
SLC2A5	107600	44702	162350	42895	17707	66816	97389	28677	3817.6	0	40017
TGM1	736040	617030	165940	323360	123990	39959	415630	205370	137080	94298	67648
AADAC	591780	1020700	1512200	1582500	891680	1162900	743560	946200	547690	769650	784020
MRC1	0	0	0	0	0	0	0	0	0	0	0
	120010	151130	94504	55091	94419	79689	78312	68432	147980	98498	70581
AMPD1	0	0	0	0	0	0	0	0	0	0	0
CES1	0	100900	65833	32977	15740	40116	170340	117040	112760	6710.5	70030
FBLN1	0	6330.6	3723	7184.3	6561.9	4680.4	16396	77868	80304	98510	99407
FBLN1	0	0	0	0	0	0	0	0	0	0	0
TCEA1	188960	129410	117560	175990	166000	108350	131970	254540	193550	201080	202610
PTGS1	0	0	0	0	0	0	0	0	0	0	0
ITGA6	78157	346020	389830	429130	442470	330750	243300	249930	159040	290290	318450
SFPQ	991760	2050600	2146700	2251300	2027400	1736000	1856700	3295500	2424600	2795700	2232400
TUBG1;TUBG2	0	36329	37551	0	40402	26433	97886	176160	124740	152090	201630
PPIB	1122900	1020000	1134400	593420	910190	1494900	2214900	817070	1206300	1189600	773350
S100A1	0	0	0	0	0	0	0	0	0	0	0
ME2	42208	442790	576090	428860	495030	785250	516390	386930	326990	381240	333880
WARS	114060	488570	281600	168400	244460	363550	358500	83512	235160	438450	128970
RPS3	1941000	1538200	1688000	1907200	1819500	2317400	2391700	1945100	1849600	1648600	1556300
RPS6KB1	0	10206	0	0	0	0	40063	0	0	13828	18609
LOR	260870	315480	27928	0	0	0	38071	0	0	0	4845.5
SP100	100260	122770	38799	35908	99388	97490	58739	0	48479	84830	20883
AHCY	338550	728930	768450	554370	770450	760200	1115500	1230900	964770	1171000	1403700
CFL1	8688100	6427700	6889800	5870100	6881800	6964000	3384000	5302600	6349700	8284200	5781300
EIF4B	519030	444660	498380	287780	228950	364490	367600	582800	525370	652260	592430
F8A1	0	0	12570	0	47567	12227	13794	0	0	11677	24330
ATP2B4	0	0	0	0	0	0	0	0	0	0	0
ITPKA	0	0	25691	0	0	45615	24486	0	0	14677	12085
DGKA	0	28050	121700	176960	41925	32411	23715	29413	22415	17869	2756.9
CPT2	156880	112150	188260	194160	145090	188810	172070	124400	173810	140710	140600
DTYMK	0	92474	61183	79832	86274	134690	118350	131140	108680	109930	161460
RRM1	0	3631.2	0	0	0	4967.8	93039	0	90243	67476	79712
CMA1	0	0	0	0	0	0	0	0	0	0	0
LAMA2	0	0	0	0	0	0	0	0	0	0	0
GPT	12770	160550	357570	566230	208330	195290	78608	87303	43875	57785	110600
EEF1B2	0	301660	287630	477420	577870	324060	412900	491370	723690	571140	731260
ATP5F1	137900	830630	1270600	464970	574860	1145800	1532300	995580	715750	843600	1023100
TBXAS1	0	0	0	0	0	0	0	0	0	0	0
ACP1	2450.2	199070	168490	44710	103520	157910	308510	115100	217680	136360	162310
ACAT1	300510	437990	881820	1083900	686610	866750	674510	471260	430700	392780	498320
TNC	536380	94421	490910	154340	658430	931790	428220	282750	114270	246770	135740
MYL9	0	13706	15847	0	0	0	29988	41260	0	117580	62580
POLR2A	180730	262880	282950	135200	522310	456220	519050	507570	435180	445000	615610
GUCY2C	29969	0	82957	0	0	4008.3	0	0	0	0	0
ADRBK1	122500	19406	12473	5600.7	7613.6	9696.5	9147.1	4053	16582	109420	18551
MCM3	53829	77948	45727	137980	187470	36471	358190	387300	368410	430880	408360
AZGP1	637870	484650	179550	166250	41586	92903	461550	122420	212630	113570	260740
MPST	330750	1418100	1547800	2216900	940010	1087100	1275200	1798300	861080	1331600	1116600
RPS12	1037400	547940	630340	379470	417450	757780	1116000	877590	1020200	608690	551990
DNAJB1	0	4810.2	48203	0	0	17863	160310	3571	8070.2	0	7664.5
DNAJB2	0	1367.6	19830	164410	30205	16615	138780	27020	75265	28502	0
ATP5A1	7148000	5311900	6687000	5718400	5194300	7996600	7251800	5391500	5034300	4803000	5757500
CTSS	418350	540840	203470	89432	69142	410490	385730	68299	152040	136920	108050
PSMA1	0	1054100	1129500	1190800	913710	946570	1008500	1446100	1334700	1509500	1634000
PSMA2	367610	386890	400240	151420	141770	419040	530520	145960	312050	181460	254450
PSMA3	326820	540250	756510	1016300	1122700	652280	576120	859970	674810	858470	988200
PSMA4	297350	183860	197660	44161	59299	330950	512980	48261	69360	97635	128820
S100P	26788	5642.9	0	0	0	0	13542	0	1941	7115.9	0
ITGA3	182640	88903	66285	237190	122650	118230	107900	169990	135220	215220	373250
ITGB7	37650	51186	82017	207220	249250	8528.2	0	20576	0	9702.6	19346
MSN	1213200	633930	550210	570930	391750	579730	299740	280150	359830	340140	174720
DDX6	0	89712	104350	43101	66148	131910	192030	27076	66101	84466	58301
CTNNA2	136520	136260	135090	0	0	204100	249000	0	35354	0	15339
DNMT1	0	17624	3753	0	28098	1673.5	0	297320	406030	290400	223370
U2AF2	0	0	15772	0	0	41600	32501	0	12379	9507.4	19288
RPL13	692460	980000	797890	933720	958220	917920	1256400	1524800	1570300	1277900	1368800
IVD	65849	77932	153180	130410	143550	178940	138450	194630	244790	186710	248040
S100A4	0	172840	109250	0	96074	267930	166740	67725	61002	112740	70315
MGAT1	6513.7	136700	169800	242760	213040	85781	55639	137030	152250	149930	103820
HMGB2	101630	89477	59262	23242	36054	135000	193660	357510	167080	141540	308910
PTBP1	924250	831890	832150	872270	921410	755920	621790	950890	1112700	1248700	1101500
TARS	167440	94268	168640	13707	37839	214800	534880	181390	25901	188570	85766
VARS	638930	388490	442880	379870	441050	524570	660200	730460	673130	610970	666310
EEF1G	791870	792130	956340	844220	957590	1005800	924430	825460	1137000	1098800	992370
FKBP2	0	277440	220290	418680	414430	223110	269090	402910	371440	420640	398210
	0	49333	112200	4062600	526440	0	0	135820	106230	388200	267600
STOM	31639	33462	58989	58819	133900	91913	52916	50918	39955	75676	17610
AK4	0	0	82353	0	60374	125380	89536	38074	13430	11045	123430
ANXA13	28717	175200	543160	432960	252600	395190	410290	232840	94670	114280	251520
MAOB	3732.4	149320	259830	324670	13792	20007	102520	26230	17987	18402	25133
YWHAQ	146690	513870	594440	1045000	577210	513210	584810	1953900	328060	981650	2087900
MAPK3	639350	1480700	1494200	1809300	1860400	1397900	792700	1447300	1323500	1614600	1857000
DPP4	281700	274530	165410	280670	218360	316900	403170	428030	161530	113110	232330
RPL10;RPL10L	283120	716570	589100	433230	561040	622770	1426300	745020	719790	599090	792200
RPA1	84913	95004	105730	82661	80080	131600	167100	137890	135550	167260	110450
APEX1	123710	98062	193260	0	63614	123240	328480	142780	166430	137980	177470
CAD	194510	222820	140070	78692	167650	225610	500770	342620	400090	279000	250440
CALR	110100	330260	384790	182490	130790	338850	300500	279620	329010	348860	305630
MAP4	405380	473370	389680	559200	461350	434160	337760	671170	872600	850920	638600
CANX	29098	328280	353640	686.44	54944	423110	617980	97062	163860	160350	203210
PSMB8	7479.8	318700	554110	212830	260760	637570	418290	138850	209230	240280	260290
PSMB9	292230	209370	319410	352710	210090	361310	356290	189670	207430	228100	354990
PSMA5	98645	604150	810350	469390	666670	754730	856070	408530	507200	462860	556390
PSMB4	1063800	818540	739340	629470	884490	959680	613860	722420	1106400	579660	700780
PSMB6	843420	270660	90351	103560	53571	133310	216960	161200	234460	167900	169620
PSMB5	86055	39543	4580.1	11852	0	5870.1	42489	0	0	0	10569
GSTM2	0	15820	12563	0	0	352540	19980	0	100840	0	0
ABCD3	82052	140820	296530	168960	92995	187200	274250	54604	106690	145250	91551
NDUFS1	375890	794760	1356400	1278700	1101500	1403600	1204800	857410	908070	911220	982150
ADH6	0	26408	68404	231310	89072	18955	82942	160450	0	13617	173100
POLD1	0	0	0	0	0	0	114710	0	37198	23521	0
SMARCA1	0	2287400	229900	268830	336740	0	0	410520	435160	226700	649950
MAPK1	516600	230340	194310	409360	317310	236530	237870	313710	224200	235310	294870
GCA	0	68668	0	0	42991	65567	58199	64129	116160	84467	23983
GRN	36770	50428	94539	60444	39107	45717	13523	60813	38348	172200	130720
LAP3	2312700	1955600	1440400	1589500	1611700	1723800	695970	598330	1243200	1143300	606040
CD38	0	0	0	0	0	0	0	0	0	0	0
S100A2	0	29657	0	0	0	0	0	0	0	0	0
GTF2E1	0	0	0	0	0	0	0	0	0	0	0
TPP2	13791	124360	169120	242480	171030	146680	302350	122430	160590	197770	178050
IMPA1	113820	221630	157040	183890	213460	288920	158220	105950	270370	134290	128650
EPHB2	0	0	0	0	0	1823.2	57360	0	0	0	7588.5
PTPN6	26229	32127	105660	9274.7	113970	93268	24124	142660	14502	180100	216450
SHC1	0	81863	83176	238550	0	78439	88827	525320	0	111440	35081
MPG	2994.2	0	10120	0	0	8500.6	27433	0	10635	17131	19056
S100G	0	0	0	0	0	37757	45488	0	0	0	0
TKT	1103100	1064800	899410	1213100	737710	611900	1484500	1573600	1296200	1489900	1389600
CASP1	671070	535720	540290	393310	775000	826780	517440	498450	983690	768840	307880
SERPINB3	225080	694250	86741	44536	84727	25224	477920	76699	85419	57649	63071
LMOD1	0	0	0	0	0	0	0	0	0	0	0
PML	204100	181350	195230	58570	212900	304000	49578	116330	222170	301480	157790
EEF1D	743340	532530	478740	620020	542710	565220	773890	632840	758370	800580	524870
EEF1D	0	0	0	0	0	0	0	0	0	0	0
MARCKS	0	0	8326.5	0	0	0	88584	0	19041	0	0
GNA11	295360	393110	436460	374540	383650	567520	493310	244240	304970	247430	269520
	0	127810	99831	0	0	52792	310380	0	0	0	0
ALDH4A1	0	10691	4439.5	0	0	0	0	38933	85052	79050	0
PBLD	766.03	257120	477480	595720	445240	496340	689820	230620	361570	399840	343580
ERP29	313180	349970	385910	424990	302740	416910	370260	357470	275860	379210	528120
PRDX6	0	233580	221760	193580	182750	322150	583000	231800	202190	156240	167840
BLVRB	591500	591390	690170	621560	685150	819380	514740	465740	522670	470740	474760
PRDX5	560110	533860	643960	885720	525610	508840	538910	725650	498120	553810	899280
DDT;DDTL	274090	185660	276740	0	0	293530	277590	32842	144640	47652	89099
GCHFR	0	20388	99087	32970	96542	47816	78388	18985	0	52952	0
PRDX3	716630	287610	617220	212000	821830	850110	2239400	680340	643910	581810	1093900
ATP5D	341740	268870	449290	981670	1049500	372370	254540	999180	518920	773640	850490
RPL12	598480	149770	196430	205480	260090	297260	290660	136130	184180	247160	274980
ECHS1	310740	261680	445200	299960	221200	390780	513900	254910	239780	247140	346700
CMPK1	628030	360940	479760	489280	287170	460750	464290	462550	475540	589750	257930
PEBP1	0	162970	390950	220860	95872	475270	1186200	69584	85707	131390	75314
PDIA3	5884400	8363900	7866100	6235100	5393400	7151100	6348200	6667100	8993600	8398400	6456500
PPP2R1A	141610	458650	606870	389110	368150	538670	785410	729900	460980	695800	771480
PPIF	4619.1	127830	220390	26256	180080	143190	118330	383210	283500	480620	391320
NMT1	157890	178450	167300	157980	204880	182560	196830	275520	250850	277760	266350
HLA-F	27329	88716	118820	0	121140	195020	105680	0	88842	54118	56941
HMOX2	132660	134820	142800	158230	118310	139300	134720	107410	129440	154650	149430
ADSS	0	141450	94066	210320	307930	188470	163850	353580	296830	288640	337110
LRPAP1	0	0	71513	0	35734	44295	60402	0	0	24123	0
ADSL	148750	68464	77407	97596	141230	111370	90083	138100	128440	111430	111590
PKLR	19098	7203.6	211230	396820	190920	72470	75094	166850	41837	23429	304350
CLIP1	43096	131630	30457	239070	80164	130840	55247	123370	112810	96954	110670
SRI	401420	466420	440840	601780	552670	741360	612220	996360	642650	492590	843580
GSTT1	0	9506.7	13393	0	6610.3	42033	56607	0	0	834.31	9127.2
SERPINB1	700440	1328400	1537000	1132800	1180100	1116900	1067700	1020400	1041200	1213000	1039700
SLC7A1	0	0	0	0	0	0	0	0	0	0	0
ALDH1B1	828.93	131550	180140	92795	139040	249500	364140	132480	199690	175030	222660
ALDH3A1	121960	160580	138920	223410	0	114760	58567	114110	86906	53390	0
POLR2B	0	53926	110370	0	30962	66577	178570	17481	46492	172160	187270
LCN1	1234200	1686500	205340	514350	979990	362060	323140	340770	505480	572380	457500
SDHA	683490	872630	1340300	1459000	1551900	1008700	882300	1546100	1018000	1289400	1537100
CORO1A	675510	283560	346660	394150	477600	352710	96422	88758	69658	157520	169320
GDI1	0	149040	169450	367710	245840	143830	62247	217900	215880	182200	210650
S100A7	42643	130420	9764.1	0	0	10614	630480	0	0	4182	2696.8
MAT2A	721020	823120	945330	1118100	1175900	772540	1086200	940490	879490	917970	1272800
PRKAR2B	0	0	0	0	0	0	0	0	0	0	0
CPS1	1813300	1343300	1820000	1764900	1892200	1912000	2227900	1772300	1863500	2047800	1740600
RRM2	1385.8	3486.9	4897.2	0	0	0	58499	168130	95767	66741	132840
TIA1	106200	156350	151960	254820	294780	234170	61655	210900	328760	89794	160460
FMO4;FMO3	0	0	18070	0	0	0	0	0	0	13696	21830
DNAJA1	159450	291360	324990	198890	287800	468770	411340	271130	201090	303350	262860
AKT1	0	0	0	0	0	0	0	0	0	0	0
UQCRC1	1909100	1124100	1767200	1562200	1474200	1505400	2414200	1800200	1136000	1365900	1659700
HIBADH	27094	157080	149840	111340	67025	131870	179170	107950	120250	185930	174450
ATIC	240180	298330	430420	93623	427840	525050	658960	423150	474880	500810	649230
HNRNPH3	564860	815130	667700	926750	979700	847650	823020	1208800	1022900	1049600	930720
HNRNPH1	471250	348910	372040	450970	417720	572460	558870	622250	550790	646350	765760
CASP14	739850	1063700	413910	862290	493060	150860	838540	463940	341800	438110	1170900
YWHAB	521960	140300	294810	570520	572790	349440	148270	618700	469000	619580	564240
YWHAB	1144900	612490	659740	765940	692920	737760	570930	924620	767460	803400	762830
SFN	589240	516790	521910	464400	230990	280920	325010	289340	261660	313870	320170
STIP1	266490	255740	292560	326320	270660	342840	399590	452100	409720	437510	409140
S100A11	1097000	436210	272020	479670	622220	544140	380290	360930	679580	351890	341720
L1CAM	0	0	0	0	0	0	0	0	0	0	0
PRDX2	2635400	2899100	2891700	1162000	1205200	2903100	2254000	1017500	1390900	1229400	1510100
ARRB2	0	0	0	0	0	0	0	0	0	0	0
GK;GK3P	243890	298890	539650	642180	284450	298780	83438	60441	74574	60495	115780
CDA	16715	137590	39366	55968	94847	33793	0	34125	108880	32943	35280
DCTD	1754.5	0	0	0	0	5266.8	25365	0	0	0	0
PYCR1	0	0	0	0	0	0	0	0	0	0	0
GBP1	265140	377280	389490	373220	409800	452370	114930	147700	107700	214650	158380
GBP2	427770	92004	62484	27073	59226	200690	57597	0	20838	13581	12360
ELF1	0	68484	44287	97253	150630	86278	84169	161420	137780	173520	214530
DSG3	0	0	0	0	0	26807	9517.8	6445.9	35726	54962	12126
CTH	0	0	17290	0	0	44505	10198	0	0	0	4302
RPL9	0	258480	267030	276020	409710	390490	431430	547750	485610	394930	622810
ACSL1	13481	10422	10077	54058	3682.3	11593	19135	18003	65310	0	48327
KIF5B	359770	384000	507550	491400	440860	524340	400780	374760	482690	444380	380920
CSTF2	84436	166180	275680	458020	251040	281240	399580	449460	296770	450360	481150
LSP1	331990	296490	368820	404900	201210	192120	84483	145860	120290	130420	104360
CYP2C18	0	155780	559320	169580	279270	252680	275250	152080	160560	198440	170030
CYP2C19	0	14299	21725	0	54278	32129	129510	29305	23444	22230	90233
DUT	8896.4	42778	63833	41831	44935	2214.9	197860	393060	170190	426650	0
ABCD1	195740	112720	183010	326560	133160	95198	51693	85824	81349	74106	103850
MAN1A1	161640	269520	263640	389760	404970	306950	140790	281470	290240	258080	288150
MCM4	14581	90085	58775	8611.2	12660	51335	197820	31575	865470	319600	340230
MCM5	47957	78163	41684	19294	49793	94561	457750	147420	136390	205420	367830
MCM7	139980	125030	67364	116040	243900	191670	406230	366020	425310	704390	482250
SHMT1	423570	102210	419610	413410	215590	182600	367760	188910	124680	140670	300190
SHMT2	863690	512190	437720	388200	383620	477570	717920	597660	685340	757910	555880
EPHX2	300140	221510	527210	595770	94024	289160	382070	391280	181080	134290	446060
HSPA1L	0	0	0	0	0	0	0	0	0	46961	0
HSPA4	70056	172290	183210	164170	179070	265780	279340	125190	162100	249020	171850
GRK5;GRK6	3694.8	0	0	15386	0	0	2487.7	0	0	0	0
MPI	2506.4	72664	86409	0	0	119670	74376	9367	29465	20674	22072
PFN2	0	0	20717	49457	0	0	82222	0	0	0	111500
CTNNA1	936580	816770	736840	1194200	1051700	774320	565730	827130	796640	1049300	789920
CTNNB1	767840	665910	635610	765790	796460	653460	525300	540170	654570	654540	501650
NOS2	299860	1200200	115390	92365	560200	921290	12791	15877	27253	29231	2711.6
PHB	1470900	1737600	1877400	2273700	2382900	1882200	1730300	3142800	2544000	2406200	2774700
SERPINB6	1508800	1078800	1215900	987780	972280	1381000	1434100	877340	944380	665960	1145000
RDX	0	101810	18655	0	16653	0	101010	46309	0	0	17462
RPA3	0	0	0	0	0	0	23630	0	0	0	0
RPL22	1107700	1043300	930860	1692000	2090300	1041300	651380	2063300	1251500	1983500	2221100
GTF2F1	0	44936	38654	14471	43052	65525	90861	83837	79934	89429	47441
SPR	76939	62374	77868	89661	46455	102530	111420	121120	79339	101580	38225
SPRR1A	79303	169980	3714.6	0	0	0	4532.4	0	0	11728	15037
UGT1A3	0	0	0	0	0	0	0	0	0	0	0
UGT1A5	0	0	0	0	0	0	0	0	0	0	0
KRT9	77681000	77854000	6530100	12948000	22034000	15657000	5109700	7172100	21529000	11328000	7231800
FBN1	69684	43849	54386	10485	88471	135620	660490	717770	421450	834290	628590
PCK1	260180	118580	424400	318820	160150	161130	273660	152340	58640	45191	211130
AGL	4149.2	73859	111040	47351	71646	146180	234430	0	55194	32945	38908
MYH9	2576600	2352100	2256600	1249800	1562900	2982100	2573900	1326500	1730500	1496100	1168700
MYH10	93194	72252	81987	19233	90458	92250	115540	72020	80932	78795	89290
COPB2	1135100	852190	929080	818110	818790	972450	841380	633870	760650	759980	727900
ADD1	269460	339990	297890	744030	739140	558920	663830	875080	588660	630030	844400
BSG	907870	234120	148780	274060	185660	317950	213310	145870	115260	123390	136550
FUS	102950	214990	171140	234010	242170	264310	355710	242280	77251	241890	249240
NUP214	15307	33308	66061	33175	38788	70028	76817	53697	100880	111620	49208
DEK	9980.5	206540	44954	203600	240460	173560	311630	0	282550	211560	103500
MYH11	0	0	4030.7	8073.2	0	7706.7	380830	115180	37319	97244	177770
GLRX	0	246380	374310	141000	140350	523310	558360	17735	101700	33532	71300
PPM1A	251180	244630	257870	524400	371670	258790	164430	326920	311080	292930	340460
IGFALS	0	0	0	0	0	0	0	0	0	0	0
HMGCL	19044	31050	47163	23002	0	53129	56420	31743	28985	31943	35108
PSMC2	540010	215820	291870	398730	296150	332400	389860	323810	392750	320420	255030
GGT5	0	0	0	0	0	0	20486	0	0	0	0
ARL2	0	0	70966	0	19710	4723.1	51367	0	0	100080	76255
ARL3	0	0	0	0	0	533.69	69944	0	0	0	0
MAP2K2	0	33733	112010	99426	76195	86271	103220	84805	92329	89628	103260
ATP5C1	351020	309360	437380	200180	210170	451310	634340	212030	194450	221000	290760
ATP6V1E1	114500	228450	208380	361370	204660	239920	204620	237980	232970	200030	287480
CPOX	0	80829	79497	16958	46955	75573	102310	61668	114170	99098	68164
RPL4	1071700	795580	572030	808150	871370	873030	1263700	1561400	1277600	1993700	1180300
NUDT1	0	0	5658.3	0	0	6379.2	47150	37358	0	9510.9	11880
LONP1	42573	52922	106340	24242	26423	175890	253210	46332	104060	50589	120550
PGM1	778390	301460	516540	444690	307020	569850	723230	277250	235520	221340	360490
PPP1CC	253990	129380	162580	97252	116620	212490	107810	125290	92231	105380	172370
GNL1	93372	85596	40068	82308	110480	54701	34484	100790	100290	61199	86583
SERPINB5	74886	16539	25867	0	19402	18343	229840	2824.8	0	13759	31628
SERPINF1	0	0	0	0	0	0	0	0	0	0	0
DLST	89156	600240	728080	1032500	926950	656270	692090	695920	605380	550810	594100
GPX4	0	0	24335	0	0	20321	6181.4	0	7940.8	14326	0
HSD17B2	608490	786090	1315900	1666600	1088800	1086900	1037200	1036900	397830	538070	782750
SRP14	115380	19859	122410	0	41744	41993	450810	80980	72177	60021	215950
NUP62	0	0	37807	0	0	37753	8079	0	39308	80462	41619
HPCAL1;HPCA	0	28430	15242	67496	86208	10386	17945	35134	12310	71512	77816
FDFT1	0	1570.7	11695	0	0	15610	52584	0	0	0	0
TAGLN2	6803900	5122000	5075800	9899800	7460600	5454100	4726700	11798000	6839000	9634500	8197900
TALDO1	80413	1127300	1197900	1137000	1059100	1169000	901440	928320	1230700	1187500	1015200
ETFB	458050	1278100	2121400	2069500	1618100	2032700	1881300	1798900	1503900	1324800	1400100
RBMX;RBMXL1	913800	545990	728100	726370	683970	639170	1075400	778410	834160	775250	785960
ITGAE	0	29667	60293	28787	11456	36539	10952	0	0	0	0
LIPA	0	118580	223800	82626	76499	229870	89366	28582	41671	29281	53316
ATP6V1A	344700	395750	379290	689260	715210	378070	248410	581430	562020	585860	649380
HSPA9	669260	1319200	1473200	1503100	1415400	1288600	1689600	1807800	1667600	1784800	2264500
EIF4A3	678200	565630	431790	1228700	1200000	417330	289850	1496800	992450	1121700	913710
CDKN1A	0	25974	71985	123470	169810	44467	23687	78647	26214	27098	65955
RPS19	796640	453370	367310	148120	203740	395570	909100	463640	627510	440750	342960
RPL3	152200	480370	421900	0	29809	342290	957920	1015200	1200900	558890	128840
COL15A1	0	0	0	0	0	0	0	48847	23730	30389	0
COL18A1	0	39186	41052	34171	64111	87394	226890	217830	126710	303840	142450
DDOST	972790	1318300	1312300	744260	1092200	1625600	1871200	1074300	1247800	942900	1080400
ANP32A	421480	171820	174830	102990	32826	137980	287760	218350	200660	142830	259790
FEN1	0	62069	43827	0	20170	130990	281470	0	85772	68023	26458
CUX1	52580	60782	95049	118020	129410	84691	117290	112000	76771	89965	101650
CAPG	590820	374500	311650	376170	493470	335640	145150	327850	399550	373720	316240
CAP2	0	0	0	0	0	0	0	0	0	0	0
TXLNA	9573.4	0	0	0	0	0	31602	0	0	9754.8	0
CCT6A	510560	773220	875670	588250	714260	1008600	960580	987830	1100000	1243700	1270800
IFI27	139430	91272	8646.6	16566	100840	59717	999.43	0	6595	12108	0
PSMB10	663460	225950	332880	297920	228690	367760	418950	216010	432000	451250	361870
RPL13A	515310	216110	232300	119060	148250	358050	787090	177570	280480	233860	284570
ARL1	0	26658	79424	0	0	80488	131240	0	0	0	0
STAT3	260730	326820	254590	165290	334760	390190	225580	52974	201570	267410	82751
USP8	0	18060	7174.1	0	0	28095	77623	0	5299.7	12012	0
SLC26A3	131370	214750	135250	227000	132180	82932	129760	295910	199140	234950	318040
MDH1	0	89370	365280	55972	94459	313030	522220	76044	37105	20271	184590
MDH2	3780000	3003900	4104200	3588900	3213100	3539300	4363000	2534900	2396000	4295300	4190600
RFC5	10761	12604	9963.7	0	0	6760.7	8482.7	23318	77299	72685	33487
RFC3	0	0	0	0	0	7517.4	25535	0	0	0	0
HADHA	1222000	906270	1411600	1029500	942050	1436000	1267400	726280	718750	678520	869090
EIF2S3;EIF2S3L	702890	495800	652360	813580	364450	433850	1131700	953280	535270	755290	806780
CETN2	0	0	0	0	0	0	0	0	0	0	0
EIF2D	0	33740	0	0	0	24280	8833.5	0	0	0	95396
MNDA	0	0	0	0	0	0	0	0	0	0	0
PRPH	97510	0	28829	0	0	0	32789	122150	87252	85715	93187
UBA7	65245	261620	294620	288240	372850	309600	238010	182370	199380	310570	150780
NAA10	0	75969	73046	10797	44709	87875	78954	75066	88982	117360	59282
HNF4A	0	0	8303.7	0	0	26278	53333	0	18227	11336	0
PPP1R2;PPP1R2P3	169760	143220	166410	202600	258110	82867	110970	165140	117540	210360	201320
CSK	62467	231990	168430	332760	360070	217920	141720	291660	216560	229580	272290
GARS	107970	226880	169850	51491	80431	361690	407520	106240	210650	197540	227180
IARS	4665.7	135240	188240	68222	108490	317470	574480	140330	208020	154080	153710
SLC19A1	0	6911.2	38387	24829	0	6745	745.64	0	0	0	0
EIF1	36850	7457	0	0	0	7064.3	40549	0	0	8098	15402
PRKCI	0	0	0	0	0	0	0	0	0	0	0
ACTR1B	110890	114340	64442	50254	0	109900	92333	32006	69604	36822	66730
ECI1	231850	314210	452420	839910	782920	549410	449970	589880	523520	253130	476050
TMPO	545140	664100	574940	881360	758950	845100	865360	1046800	659880	1022900	993900
TMPO	61201	182280	115870	75427	73643	44423	146290	155350	182910	428300	283260
STAT1	821260	563160	553280	309960	412920	1029300	627290	77277	454930	438490	275120
STAT6	0	28094	29425	0	9760.7	61934	25429	0	11756	0	0
STAT5A	138470	60332	34314	164230	205310	23794	70288	133630	145850	139010	110480
SKIV2L2	4127.4	49206	48152	63920	56016	97034	153730	115920	127880	95790	67655
AKR1C3	1001600	665190	1310800	411200	547500	961070	1719600	872520	639970	492440	1006100
PIK3CB	99660	43557	43758	50566	8787.4	69757	0	23942	68735	27873	26093
MTOR	153500	90004	62100	143890	78795	75847	82926	167150	165450	160530	158550
PI4KA	0	56676	45767	0	54136	56717	37515	15335	52219	38180	51400
HAL	31980	628320	167780	0	0	0	438670	155970	0	0	44574
EPS15	103630	110060	91929	164210	62223	97648	66252	0	43026	97715	83460
CASP3	294140	83241	289280	268350	250120	223060	170840	154970	115350	161020	158830
RPS27	1287.8	0	1496.8	0	0	0	79231	0	0	0	0
FRK	57513	24808	39533	0	27657	63252	73472	19800	21381	16389	20474
RBM34	0	13989	17651	0	0	17601	161230	29571	41651	24553	47507
LRPPRC	598160	465230	494680	443260	489030	622350	816490	482890	707510	658870	656780
ACAA2	414300	349640	421560	93978	197950	483830	433490	146010	247290	274300	168810
RPL35	282080	190390	121400	106530	126120	275410	316010	103560	182510	194140	113860
WAS	0	14406	25692	0	0	0	11368	0	0	0	0
HTT	0	32014	117770	83717	46697	75956	113540	28459	31988	18980	95411
ECE1	0	0	17799	0	0	0	19704	0	0	0	0
SLC1A1	0	0	7598.6	0	0	0	16878	0	0	0	0
SLC1A4	0	0	0	0	0	0	0	0	0	0	0
PAFAH1B1	18736	152680	135290	79793	63746	160520	200590	49613	64199	71413	62463
MCAM	0	0	19554	0	32759	25429	14934	36594	13441	0	0
CRAT	135280	189410	285890	263530	247090	240560	248850	147740	155230	127030	165040
MATR3	1000300	555550	719890	566650	839940	640700	870560	788110	648290	457030	723670
MSH2	77835	20715	25793	0	14289	0	111920	73918	280800	252800	27309
BTD	0	29257	39211	0	67527	57448	37974	0	34167	47117	84078
GPD2	10440	123630	317330	124880	120690	247980	231650	54703	69450	152200	47933
SSR1	0	15938	19678	0	0	49246	115330	0	0	0	0
ALDH3B1;ALDH3B2	0	31147	28830	42178	50385	34991	21155	11197	0	33772	33389
PTPN9	88772	0	23458	19602	20930	16131	21580	13335	18557	28345	21738
SYK	0	26426	75682	0	0	82372	71911	21014	30021	41372	70776
RANBP1	226910	199760	148530	104910	212430	243090	462650	393130	371520	328970	395120
NAMPT	274120	614970	664960	1187900	986710	1316900	692770	106200	1013400	1030300	866880
PSMC4	27481	307530	336950	63564	67805	172580	287010	208700	312610	100520	183670
GATA4	148000	86572	78800	78998	91329	114020	72925	100250	101400	90138	85850
TSFM	0	4970.6	0	0	0	10407	32147	0	0	0	0
VDAC2	357740	975140	964080	833090	607510	721560	1048000	565910	579530	654670	660680
ACADSB	273200	158900	271170	301610	294520	348100	180410	89362	124460	158870	135460
CBX5	0	14963	13303	0	0	14420	13738	25330	99896	28090	31416
USP5	410870	180840	268810	362580	392260	355520	373030	349250	346240	377680	445310
MAP2K4	2498.9	0	0	0	0	0	0	0	0	0	0
MKI67	0	0	1970.1	1506.6	0	0	85953	0	8797.4	7141.6	1296.2
PHKA2	0	0	10043	0	0	0	0	0	0	0	0
SLC15A1	23744	33831	19168	7885.3	52026	10991	0	0	3084.3	8488.3	0
RANGAP1	0	94626	132620	100610	56039	65207	155570	182980	168430	178050	181150
RECQL	0	3672.6	9213.2	6762.7	6655.3	0	1978.7	0	6455.4	25617	0
NOP2	6073.7	65409	35125	21769	10415	25301	114550	124100	172440	153090	73955
CRK	48073	121490	92731	49493	45956	79256	60254	24103	55417	46651	74069
CRKL	0	17663	22018	15864	3204.1	62957	165460	19369	8928	26121	31562
MTIF2	0	77800	83290	150910	156220	93352	77908	126190	114970	103710	167740
BAG6	0	49166	99810	0	11142	147940	129990	7182.4	14761	10361	11919
NSF	4225.7	245130	181450	268930	227090	219930	291240	272320	291880	309990	295220
MAP2K3	13326	22042	3712.9	88463	50287	6722.2	10259	112180	95711	96458	132960
BRCC3	0	0	12683	0	0	0	54837	0	0	0	0
RPL27A	640160	554770	637690	695480	618620	1118800	1583400	1143600	835630	1279700	1321700
RPL5	61060	675830	711410	391180	489740	896910	953600	850140	815390	763540	557360
RPL21	2137.9	323850	96505	0	59386	378690	773850	223640	339240	361680	54926
RPL28	471270	423170	403330	403050	604000	422650	774740	644430	913540	921920	682210
RPS9	672830	976900	887260	439050	741580	1307100	1858300	771380	1225600	704710	871550
RPS5	668580	387150	346950	453480	547310	548310	640340	578600	622600	895810	1061100
RPS10	29963	561480	611110	617490	523930	758960	1571200	886170	684060	797490	800480
GNPDA1	0	76420	67855	0	26402	66684	73461	23310	9722.8	19971	33835
GNPDA1	0	0	0	0	0	0	0	0	0	0	0
NEDD4	0	0	0	0	0	0	0	0	0	0	0
UTRN	0	0	13305	25426	0	25454	59497	28046	19207	22279	17505
IQGAP1	1062500	950170	956020	706030	808110	1349700	1585200	815350	855310	609760	717740
HAAO	0	0	123590	115460	130140	81159	199950	94739	17265	0	109460
GYG1	0	8673.7	52225	5600.7	0	30493	50835	0	0	12318	0
STT3A	1011400	225340	257530	233000	408960	293680	347650	275530	327290	98715	144280
RABIF	88499	108040	95743	123730	150720	133490	80937	73850	66047	131480	144140
PLA2G4A	0	38020	27447	48297	0	31800	42002	70518	35736	45326	51296
RAP1GAP	0	0	0	0	0	0	0	0	0	0	0
CAPZA2	0	455030	477450	880510	940720	565460	557840	810290	566170	667710	1028900
CAPZB	792060	924570	839760	967590	1064900	1003700	640650	599860	572460	807230	587890
ALDH1A3	0	0	0	0	0	0	0	0	0	0	0
QARS	50968	546440	488740	438170	503070	572660	587120	428680	529410	553470	536010
RPL29	1167300	1006300	710280	886230	846430	906130	2022300	1630700	2962200	2187100	1477500
LGALS7	229270	336800	6965.9	50289	80298	15488	43666	13108	84984	22914	42052
UQCRFS1;UQCRFS1P1	2623000	548580	1106000	4000100	1548000	1214100	1321300	3723900	680510	2538400	4583400
XDH	112720	410210	990590	686700	444400	498500	494420	347580	190210	204780	340690
ATP5O	890020	1008700	1414600	1809300	1611400	1239800	816560	1400200	1340400	1259400	1220800
PREP	31451	594800	626880	756910	207810	699870	1001800	766100	711200	581310	750790
ME1	22413	15167	16076	76531	0	22134	12981	0	16448	2222.9	29386
PIP4K2A	24645	54809	102320	107610	99281	19435	23778	0	0	28668	38200
ARCN1	548290	328310	409580	435330	284940	361360	479280	369410	391720	312800	341870
LSS	0	3663.9	96850	69222	64899	5855.2	114100	0	2175.3	14709	29502
GCLC	0	71246	215960	0	51025	24832	149980	12217	68659	60840	39746
GCLM	0	89246	101950	188910	162520	124050	917.4	55864	0	0	91192
PSMD8	23213	21694	94471	0	13760	89860	218770	0	16686	0	1230.6
SERPINB4	0	23253	0	0	0	0	0	0	0	0	0
GSS	180050	430980	356550	205980	224070	274550	501840	650560	472640	425670	604420
CCT5	697710	695010	671970	439210	526560	765650	848710	978510	818680	825370	1028400
PTDSS1	716.89	0	0	0	0	0	27410	0	0	0	0
NES	1189600	0	13413	0	121020	7533.6	23376	153020	0	0	0
HSPA13	0	0	0	0	0	0	0	0	0	0	0
CSNK1A1;CSNK1A1L	146230	79352	129380	57540	106670	88417	110370	71476	129300	141060	97972
CSNK1D;CSNK1E	0	37259	41608	0	0	39145	64229	0	49195	34717	39190
IDH2	2137800	994280	1279100	973560	1122500	1177900	1903900	1228800	1477600	2162900	1484600
PITPNB	0	28465	51789	0	0	38817	123820	0	8578.7	29206	38194
SLC9A3	70294	51508	128930	149590	79248	56092	6969.8	0	12204	5094.3	38579
CD97	5089.1	26055	16901	0	13517	40416	116460	39630	35385	42520	29344
POLD2	4994.8	16113	5108.8	14975	0	25620	106630	13363	8712.7	471610	500830
MARCKSL1	679240	188770	196380	183550	299360	237400	410040	692710	760240	652770	512030
PXN	0	0	80696	16149	0	0	0	22096	0	103000	28458
MAPKAPK2	0	61458	59348	0	125650	59977	86189	52441	154340	66524	125770
ALDH9A1	448400	333930	411500	537860	457460	414000	458430	513630	376110	310520	531970
RPL34	88800	163770	125010	257390	297310	149140	382080	391080	417730	476580	518660
RPIA	5111.8	28612	42765	0	6684.9	50877	226460	0	29786	16079	44665
LMAN1	293370	827650	740310	1005800	1110900	712130	258630	892150	1055900	1205100	998710
NASP	17733	141620	107760	66932	55626	116950	357940	222430	399960	350560	262800
FMO5	0	72989	153340	188950	75139	116850	42605	86358	34596	66364	117060
FASN	417240	476040	428920	401890	543060	519960	759430	755150	767780	866030	706180
FNTA	76652	69845	94095	90149	115380	106080	394710	76687	133090	40731	116510
CCT3	1993700	1346500	1837800	2392900	2333800	1932000	3124900	2682900	2181100	2220800	2558700
MRPL19	48781	22982	91577	0	321370	85453	283270	26745	19952	376020	55737
ARRB1	0	0	21758	0	0	0	15241	0	0	0	0
TUFM	2261200	1979700	2831200	2408600	2591000	2958700	4023700	3215700	2957200	3272200	3603900
ALDH7A1	215120	261120	347640	475810	400390	357470	841840	443920	328030	690140	468040
INPP1	0	33263	35597	0	139970	63893	41317	0	0	67416	0
SRP9	31117	121870	161310	71901	179090	247480	175230	277370	190660	119150	197450
PCYT1A	335840	358000	546360	900640	736960	514720	481880	556570	557260	547230	544580
AARS	190040	221980	259690	295260	124030	294540	513190	337640	407920	453490	430190
CARS	8059.7	79383	190020	51297	65699	172340	168670	70084	95390	61648	25178
SARS	85214	166760	274990	159250	187510	258490	290860	232420	191160	288570	251520
PSMB3	762440	335020	474440	382240	327220	486930	443660	246070	205700	230040	390200
PSMB2	421660	141180	239410	202210	208540	254370	254860	177280	224360	114930	180900
MCM2	61754	53399	49213	5569.2	29360	71587	399320	199160	217460	195220	134180
ACADVL	862160	675380	1246900	821010	578130	963920	939170	488400	363500	400740	583820
YLPM1	13765	13480	5191.4	11614	0	41082	51821	15065	13218	3524.3	0
TMED10	385770	760150	936130	755690	367610	924540	1206700	1272000	917770	1160500	1399300
RBM25	0	26511	27665	0	0	17904	59395	28092	0	14908	0
NUMB	25582	219560	194690	237370	178670	170120	249000	388870	170240	163780	254560
PSEN1	0	0	0	0	0	0	58022	0	0	0	0
EIF2B2	43717	18251	47744	0	0	32308	66940	23537	22363	45031	41634
HINT1	0	517080	711530	211500	369440	571670	507410	449060	403460	866980	659920
FHIT	0	0	0	0	0	0	0	0	0	0	0
NUP153	45409	57757	50214	159970	155780	11894	209040	230490	133760	216260	186320
RANBP2	226290	502070	308740	98742	290760	415440	623540	226050	510680	428860	227430
NDUFV1	17309	114000	227480	33587	71624	299980	335180	86527	93020	41621	63235
GSK3A	0	21555	79397	55716	37909	87524	36498	0	41565	0	0
GSK3B	16851	0	2155.2	11529	0	0	0	374020	0	0	0
KLK7	0	490500	0	0	0	0	285550	0	0	0	544200
SULT1E1	64969	55358	51291	113680	404110	54906	14036	201190	0	2501.9	36448
NT5C2	0	0	0	0	0	0	12166	0	0	0	0
SEPHS1	60749	71781	82037	181470	186850	75960	50341	128500	119550	155480	163930
MTHFS	150100	0	147830	43758	222990	94981	102010	340310	175870	215780	0
GMPS	35065	83397	105880	40462	27999	58361	288450	163740	156200	327180	229800
LIG3	0	51989	130190	398120	0	122360	214040	242260	0	0	0
MRE11A	0	0	23307	180200	75524	0	211450	175760	0	143030	181950
ENTPD1	0	35323	109170	69785	103650	75695	34444	53605	32786	49167	102270
KHK	11208	213010	434500	180830	306320	244780	162520	193910	153670	86176	180000
RBP2	4599700	5201900	5753100	11034000	9499200	2243700	1694700	6893700	2833600	4846300	6551300
HNMT	0	0	49284	0	0	73686	35843	83511	0	64778	0
GNAQ	0	0	0	0	0	0	0	0	0	0	0
IDH3A	646580	495190	772950	799180	769590	784110	784900	649950	612930	618750	504790
SULT1A1	0	57518	110200	12681	0	131900	70417	0	0	0	0
SULT1A2	0	12120	12454	3739.1	0	15458	11393	0	0	0	0
PPOX	0	0	0	0	0	0	0	0	0	0	0
GDI2	1613500	1537000	1715700	902130	1258400	2019600	1974900	1257300	1421200	1572800	1246000
EMD	104540	56424	49341	79408	58128	32630	91852	745240	152040	191900	246390
CPT1A	1818800	1662900	2081600	3310300	3142400	1905900	1524600	2386900	2132300	2055300	1698000
GATM	188750	215700	1982800	1162600	499550	593380	1566900	458390	12286	182500	930460
SERPINB8	0	57192	15942	0	0	28796	71617	15794	21227	28495	1953.4
SERPINB9	0	118980	150250	0	214960	216550	263750	115530	0	49590	252090
SERPINH1	150750	46314	61013	0	0	59270	129520	50305	90974	76463	95715
ST13;ST13P4;ST13P5	0	89060	90089	42625	59695	166990	323110	42238	98968	119260	45762
VASP	270800	704840	618730	821030	766450	632960	506380	705650	804310	708820	704730
DNM2	0	162630	198980	166860	91715	334840	376200	127790	159450	145950	146630
METAP2	0	2987.1	0	0	0	0	12531	0	0	0	0
TNFSF10	3509.9	0	0	0	0	0	0	55423	0	152160	0
HLCS	49640	45153	51003	80004	78088	48072	28996	97162	0	131990	74808
CDK9	25930	20146	3515.1	14374	28680	23920	49919	21625	16847	0	7738.2
	0	0	0	0	0	0	0	0	0	0	0
LRBA	36339	272770	288580	221190	332740	349010	452410	384260	334560	432480	408820
BCAM	0	0	0	0	0	0	0	0	0	0	0
PPT1	0	0	0	0	0	17566	0	0	0	0	0
RPL14	138920	386850	469770	443070	401820	573530	840920	652150	448590	730070	468010
CCT8	922980	854390	1029300	1107600	1341700	1018700	1522000	1484300	1274100	1358900	1543500
CCT4	418230	370790	510150	299750	421650	638940	616200	577130	600790	636120	653990
ATP1A2	0	0	0	0	0	0	0	0	0	0	0
ANXA11	504380	906840	943120	628660	609870	1116600	791060	394690	471010	461500	443160
FXR1	408330	381690	316510	172010	321320	380930	177920	467480	441170	432500	293290
FXR2	0	29813	28001	0	28147	0	37086	0	0	74687	97002
RAB5C	957340	552810	623360	470040	338830	627170	481370	352010	516410	383020	468490
RAB7A	651060	296440	554290	148020	212830	469750	630620	325520	255470	240410	230180
RAB13	0	14374	18993	7554.5	0	19764	60523	47345	14886	30138	68565
RAB27A	0	106280	67708	27807	57181	126340	212740	63512	123400	77710	52604
PLCD1	0	0	0	0	0	0	0	0	0	0	0
DAP	0	25989	0	648120	0	271450	296610	0	0	12738	1576800
DAP3	0	145200	17061	0	3154	30440	137160	0	0	0	0
DUSP3	0	11101	84953	0	39711	47596	29954	4559.5	45938	0	89094
SMARCA2	0	15800	0	0	0	10052	25309	0	0	0	0
SMARCA4	0	111740	71794	183860	146740	68197	333550	264040	145560	200720	223630
IDH3G	0	28123	97087	4333.1	27865	64097	60208	0	18581	44415	47201
GALK1	56996	170340	225260	281270	240340	186440	169280	265310	257820	236590	244890
SSR4	479460	329700	284590	131880	153260	210510	436380	260140	388840	294460	318560
BCAP31	345200	228210	181030	91458	215440	198840	164870	266770	280380	176080	96820
TPMT	27202	142090	141240	164310	122470	129350	188290	64203	105070	66434	54004
CYP2J2	69108	17285	64164	158380	44724	29487	33455	34793	28856	27376	36277
MECP2	24019	17198	23564	35208	43347	19721	11932	33845	46628	75085	29331
HCFC1	182660	217320	206280	245660	232430	208800	382430	415270	358100	448770	329020
IRAK1	0	35441	167670	62609	0	4836	24283	12174	0	271130	4112.2
CAV2	0	0	0	0	0	0	0	0	0	0	0
ALDH3A2	537950	643110	764210	828200	841180	688230	647510	467610	433530	390720	416230
ALDH5A1	10455	88071	59738	130240	72742	34049	191250	321480	149300	177070	94830
HSD17B4	746080	866590	1251500	1239900	1007000	1158400	930680	798100	887710	826530	870250
PSMD7	276320	312040	367560	705810	503040	274190	356820	670300	352650	664340	654510
SGSH	102370	138720	92617	215940	196050	88965	62076	122940	151690	110050	154060
ARSD	0	0	733.44	0	6178.5	0	0	0	0	0	0
ARSE	0	38282	88677	124020	80089	58674	172320	119840	108300	65653	129060
STAT5B	0	0	0	0	0	0	0	0	0	0	0
CLCN3	16510	13997	18550	0	25050	15351	36362	74725	35625	39188	104150
DYNLT3	0	0	0	0	0	0	0	0	0	0	0
RPS6KA3	230820	266270	260560	190680	209520	225160	234480	283900	236520	251210	251110
AKR1D1	5312	1969200	1957700	4467400	4777400	1684400	174810	5547100	2885500	3272100	5263100
HDGF	372630	146750	230870	517360	134900	309890	283330	111300	108290	207040	169540
LUM	0	96740	65163	0	0	132540	448910	113360	123840	91421	189210
PRELP	0	0	0	0	0	0	0	0	0	0	0
CNN1	0	0	0	0	0	0	0	0	0	0	0
NDUFA8	47170	55850	98128	0	97063	73268	94691	0	32327	0	0
HNRNPA3	464830	1143100	676850	1482100	309500	1223100	1966700	1321100	1440800	1238000	1325200
HNRNPA3	270570	366370	360210	90362	391340	140690	356980	441470	274500	531160	446460
FUT6	0	396240	497800	822100	0	704460	989510	303290	1147500	447650	756820
PGD	120250	1172400	1426600	901920	641810	955200	1081900	753440	712800	969190	912470
HNRNPM	929180	2129300	1777500	2558400	3059500	2225800	1798500	2865500	2807700	2603000	1742600
KPNA2	0	0	0	0	0	3063	55972	123670	82508	68407	89885
KPNA1	0	119900	92002	0	0	0	60236	0	286380	87096	3668.6
NCBP2	0	52363	62334	78692	74379	82165	61059	66682	78327	83296	82626
RAP1GDS1	0	0	1146.1	0	0	0	0	0	0	0	0
	0	68125	46012	48148	104540	74644	51327	58305	91043	345470	90017
	0	697470	1397400	0	0	0	1175300	0	0	0	0
POLR2H	0	18192	24800	4129.6	0	0	197110	8236.4	17814	20961	181820
ARHGDIA	1481400	715380	728230	161670	222000	747090	918820	78185	307320	395510	177020
ARHGDIB	0	83960	101260	8493.7	0	72304	3867.1	0	12756	17021	20592
AGFG1	0	10569	13827	0	0	21794	21221	0	3919.2	7107.1	0
HNRNPF	1250700	1216800	1037300	759880	1036900	1227800	1596200	1074700	1353900	1226400	1013300
STAT2	0	93308	95801	25227	45237	140300	42831	0	19088	25732	19907
VAV2	0	27310	59732	3079.7	50679	33009	21651	35678	0	37803	38185
HRSP12	109560	112400	168570	217590	169070	143680	108280	131420	150920	140380	212880
SMS	143710	132800	122110	105160	137750	298480	279020	154780	185870	106730	62901
HK2	51261	54128	0	30473	54669	0	0	45871	27561	36599	33956
MRPL12	47435	132160	171290	138910	139030	200520	228690	114550	157360	151210	141430
DGKQ	0	0	3476.5	0	0	11822	5305.6	0	0	0	0
THOP1	0	40964	25931	62435	58268	36628	167630	66570	54071	99107	91457
AKR1C2	0	0	111060	125200	0	0	184550	123640	0	18863	188740
CAPZA1	967190	1306200	1338400	424720	586240	1448900	1980900	882140	955060	1556300	720980
CRIP2	0	20937	14135	0	0	0	6833	0	0	0	0
PDX1	0	6931.4	21613	0	0	12989	26942	0	0	0	0
NUP98	0	30519	97306	17082	29028	60426	95691	37538	86710	65043	47178
BLVRA	0	0	0	0	0	0	0	0	0	0	0
SLC25A1	265460	271830	438200	189330	100560	319400	319850	345280	242290	365100	132190
PPP5C	6374	56007	75070	81516	117470	122710	176310	64354	67175	151510	61460
ARFIP2	0	69330	59182	67724	61416	68709	80671	63439	56049	59278	65949
ARFIP1	589030	109600	83758	266780	173020	78266	126060	125480	160980	182960	272760
NUBP1	0	0	0	0	0	0	0	0	0	0	0
ACLY	164780	181360	444150	312040	444140	396550	194510	298990	255580	291090	311220
METAP1	4828.6	0	18687	0	6473.9	23411	91438	27314	0	24516	22860
SUCLG1	242990	220400	340950	221860	175400	371730	389260	283350	461570	391910	310510
MVD	16270	159580	128840	323910	424410	50891	117410	276990	151850	439260	361430
PGGT1B	0	20262	34128	0	0	29392	25061	0	26612	21498	27786
COPB1	253480	406150	507110	380460	211950	574360	760660	201700	306590	379710	315220
COPA	526960	805350	1018600	817130	825180	884030	756020	657490	726850	779120	715600
CTSC	194850	244100	179860	0	105050	238940	225870	0	170850	101040	101750
CLTCL1	0	0	0	0	0	0	0	0	0	0	0
AP2S1	0	26674	47957	0	0	60936	68607	0	29989	16953	23468
SMTN	0	0	0	0	0	0	0	0	0	0	0
SLC16A1	56661	37433	140380	51146	94122	89582	156840	0	79166	93596	81972
IST1	311890	170210	185740	98917	153380	219370	160240	172410	156300	140710	93387
SEC24C	443990	467920	397420	546660	478790	408210	382200	375770	404270	411660	360510
SUB1	21647	112520	100150	123000	0	201650	159280	0	164090	16934	0
CLNS1A	0	0	15238	0	12775	47128	0	29299	38642	81224	86217
RARS	220880	317770	419500	366240	301290	527510	469270	284500	331970	265650	332080
ATXN3	0	0	0	0	13732	10818	0	0	0	0	212910
CACNA2D1	0	0	0	0	0	0	0	0	0	0	0
YARS	58241	137090	73701	63832	97831	169640	122810	160250	207620	86349	65200
USP14	300940	276820	237750	368880	457410	283240	260300	314890	380680	313760	642210
PRKAG1	8337.9	8128.5	8306.2	0	0	82505	56586	0	2960.5	0	0
HSPA2	0	63182	45764	52727	43797	58571	110760	109210	122660	97505	118690
ATP1B3	6956.9	95144	247910	152710	16836	21048	362720	148980	145250	141000	28889
RAD23A	0	0	0	0	0	0	0	0	0	0	0
RAD23B	690440	280150	135130	55607	94255	151360	601940	512130	337240	303450	107870
NAGLU	9032.4	0	0	0	0	0	30791	0	0	0	0
GALC	0	0	0	0	0	0	0	0	0	0	0
AK2	665290	800220	979910	1450000	1359600	818240	979150	1313600	976160	1087900	1298200
HMGCS2	70639	137720	372920	270730	202930	465650	532920	96450	107430	92854	168350
ALDH18A1	717610	583260	878230	1180400	1048300	817050	796730	909370	636330	652640	813960
NAPA	106800	57076	151640	34260	20646	93480	213320	334600	22288	98895	251730
MFAP2	0	0	1634.4	0	2553.9	3669.8	0	122600	0	202520	103010
AIF1	0	0	0	0	0	0	0	0	0	0	0
EIF5	21433	94467	76260	114180	107920	107220	382560	252320	120350	103920	59642
SLC12A2	147550	168360	67052	66591	78054	100130	463920	329040	760730	887920	427120
PSMD4	0	179160	259530	7062.1	125030	267420	632450	45177	28692	37139	6400
DRG2	0	0	25190	0	8080.8	72806	77162	7905.2	0	0	0
CSE1L	292200	54341	139770	102140	113990	151520	431590	209510	184730	379810	225150
AQP5	0	55500	0	0	0	0	0	0	0	0	0
VCP	1979100	1447000	1545700	1798800	1703800	2144400	2109600	1634100	1731400	1711100	1545800
MFAP1	0	14775	9012.3	35863	173100	20451	195420	57934	9593	167490	153410
HADHB	1943800	1427900	1998800	2442200	2241600	2021400	1130100	1430900	1445200	1116900	1464800
MANF	0	181330	165920	210470	138310	242210	322200	252980	137680	266810	248520
MTTP	2956500	3508600	6009500	4807800	3521400	6116100	2630100	1342400	1276300	898000	1115600
MLLT4	260420	145160	115490	202480	227980	163160	193010	177690	157650	159520	119740
NAP1L1	0	8471.3	12409	0	0	62906	110130	6544.8	28067	10228	34148
CASP7	0	33548	53483	18675	0	51281	75303	0	6991.1	22214	0
CASP9	0	24140	28826	29888	46341	41334	14446	25627	33473	26215	27794
CASP6	6505.2	56003	68836	0	0	124800	105170	47529	57899	74438	18178
ADK	109910	52047	77245	179630	171560	52405	91940	0	150030	145330	169750
ADAR	133010	195680	127260	60505	136260	205170	178920	118360	288520	197910	188350
LAMB2	5392.7	8395.3	0	0	0	8332.9	610.07	6278.1	15619	49815	0
TPD52	0	488080	978940	765030	782730	917650	717310	317970	585620	423310	512920
SEC13	0	20388	245210	56277	65509	223090	48561	76811	70823	116470	38883
NHP2L1	86956	91113	82828	116520	114510	113190	168690	348290	242770	357610	380610
NPEPPS	176560	475510	473810	390480	319890	433550	711950	424420	318000	408540	467950
GFER	35522	15094	0	0	0	6190	18137	14576	0	7619	29365
HNRNPH2	104820	122630	176260	48373	59136	241030	185110	103460	115370	186630	82974
OXCT1	138940	98892	71293	67107	171770	224810	124410	107600	230860	187200	118510
EIF3B	296310	249930	307440	208120	183940	309400	451790	278880	337840	252670	272700
FCGRT	0	0	0	0	0	0	74075	0	3158.3	0	0
BID	0	19999	27522	0	0	38415	9690.7	9713	27464	0	29610
ATP5J2	45389	36633	0	0	45949	0	0	38109	39038	0	70658
ATP5J2	1167100	818250	1096900	959890	573670	1145000	1585600	502880	602470	376220	587970
	0	54579	71238	47363	0	35442	45945	51838	48565	128730	119930
RRP1	47981	0	32797	33688	20179	0	61401	109060	87531	113800	111860
MARS	539370	386610	227530	113620	13529	421400	524350	383770	520810	468510	351090
ITGA1	0	34313	0	0	61173	50715	0	57601	0	56005	0
ATP5I	1079800	739010	1265700	2786300	2033900	942590	905380	2604300	1473300	1996800	2502100
LGALS4	4140100	3273800	3857900	3451500	2665200	5428300	2741800	2377900	3518200	2587500	3077100
EIF6	390080	772920	691210	776540	918390	831700	892200	554630	574390	925990	735670
CTBP2	144800	128390	268460	81831	102490	22420	222200	116530	102090	131970	6644.5
NDUFA6	57612	233710	331710	1816.3	0	209900	398910	72097	193000	209590	221680
PEX3	530710	95943	47525	0	23102	39707	50661	108410	87157	484860	67406
TMEM33	191030	74395	131960	0	0	101050	159310	44402	30583	19072	22454
SYNJ2BP	0	32667	32569	0	0	50774	83447	0	0	0	0
GEMIN4	0	378840	0	0	0	341610	0	380480	486060	427720	336460
RAB25	0	145820	54798	218810	66139	112900	93673	176540	182860	164870	165790
CORO7	27008	275120	330940	371710	357980	717230	450930	254970	442470	333040	444810
NUP107	0	5205.5	18214	0	17809	49990	21360	50289	49050	84231	72807
GSDMD	29590	158580	171980	107560	132230	84444	89854	320600	142910	159970	262590
EEFSEC	0	37324	40126	48767	69404	33682	74776	50785	96613	115190	90209
EPPK1	1174700	1070100	806800	847340	1063100	1125300	637160	612100	884110	801110	609760
ANTXR2	0	0	0	0	0	0	0	0	0	0	0
FAM3B	0	97568	173250	153100	123900	164870	341880	79723	219540	336220	244480
MTPN	0	224230	176470	241550	182200	262650	194630	135090	182100	208790	172910
HIST1H2BD	318250	429790	247100	811550	736250	215530	41229	1198700	1075900	895720	709900
NLRP6	42390	78581	59374	32738	54098	241730	192170	36164	55620	19944	63965
NLRP6	142910	96741	96479	172870	234900	182620	108640	150560	179770	54025	169540
DEFA3;DEFA1	386820	154640	96828	57700	94291	75582	76251	43467	102850	253020	58096
GNG2	53361	0	29060	125290	230510	0	0	113180	42849	95612	108670
ARPC4	1431500	1124300	1332200	411440	708520	1056400	1332800	293630	528630	926910	765810
ANAPC15	0	0	0	0	0	0	0	0	0	0	0
SEC61G	261950	171290	174410	262850	294040	163270	117260	204210	220870	213170	358930
TPI1	5200700	5340000	7566900	5177900	5090800	7176200	8054400	4939100	5979600	4393700	5679700
EIF3E	312200	291750	265940	401910	320330	229090	273490	447600	303860	370400	260570
SEC61B	344010	324480	319980	534180	328840	165420	295790	756940	640360	1421100	834280
PTEN	0	20542	0	0	0	13620	0	0	23515	21089	45708
PPP4C	86677	69786	67275	87722	73587	97596	51368	42793	60757	49592	0
MYL6	8013200	5881700	5719700	7429800	6438800	7140700	4001700	3708200	4989200	5395500	3452100
ACTB	66361000	53448000	44401000	40306000	42119000	44396000	30802000	35266000	46162000	46493000	33086000
EIF4A1	673140	1640700	1426400	554100	943100	1699800	2995400	1365700	1816700	2229600	1490700
RPS20	556490	630010	821130	363110	441940	717860	1422600	589460	1212400	714260	1107800
PRPS1;PRPS1L1	0	0	0	0	0	0	74517	0	0	0	0
PSMA6	603530	672180	691620	817840	786020	659070	725170	625920	593200	699270	678140
S100A10	0	44536	111360	0	0	335860	852920	18576	94212	28594	33754
CDC42	58071	85316	63365	7747.4	75883	55017	120890	417390	267960	357270	808590
DSTN	81648	119570	105320	150120	157660	137670	140180	144450	153170	203470	152390
GMFB	52605	0	0	0	0	18567	23077	18497	0	0	30572
RAB8A	413870	298700	369750	330940	226540	329350	298450	220400	245630	310870	244920
SPCS3	0	0	0	0	0	7687.1	50856	0	0	0	0
SRP54	0	42511	35341	243640	251420	29523	25175	39419	73589	60405	39497
RAB4B	10931	23270	36429	34485	20779	46865	24202	0	26995	18252	0
RAB2A	50651	233940	247810	155890	180390	377580	438550	183620	253320	262780	208440
RAB5B	8037.8	128760	56888	185030	19279	188850	104840	160900	124210	135290	144660
RAB10	698680	609950	620320	482460	604450	708300	723550	359600	620780	410890	385510
UBE2D3;UBE2D2	11910	152300	299670	132900	261780	240990	287020	110680	215490	269230	185320
UBE2M	0	67221	108710	89730	133140	114910	81677	108330	147300	135010	89108
UBE2K	28951	0	39369	39355	0	51388	158120	0	32648	19135	55727
UBE2N;UBE2NL	1155600	1002700	888820	989480	948980	1237900	992870	1008200	761160	781800	688220
RAB14	116930	266650	270700	137460	168830	328880	276970	93690	192020	156400	227810
ACTR3	714920	973180	909740	724980	835650	1256600	748860	549460	638530	608190	623000
[truncated: 2,890 more rows]

## Sheet: F.2B LFQ CTR TCeD UCeD
Gene names	CTR1928-1 api	CTR1928-2- api	CTR1309-1 api	CTR1960-1 api	CTR1960-2 api	TCD1540-1 api	TCD1540-2 api	TCD 1591-1 api	TCD1794-1 api	TCD1794-2 api	UCD1540-1 api	UCD1540-2 api	UCD1318-1 api	UCD1318-2 api	UCD1794-1 api	UCD1794-2 api
IGLV3-9;IGLV3-12	0	8326	62155	34392	37002	0	0	68584	21345	11919	260030	207550	120470	154780	91517	114100
IGKV A18;IGKV2D-26;IGKV2D-30;IGKV2D-29;IGKV2D-28;IGKV2-40	12337	29788	66843	80899	0	62630	162920	103710	53435	14408	214670	310290	67188	149390	207900	374720
IGKV2-24;IGKV2D-24	0	0	0	0	0	0	15031	13191	9626	0	0	66183	17215	0	0	61738
IGKV1-8;IGKV1-9;IGKV1-27	0	0	0	0	0	0	0	0	0	0	0	0	0	0	0	0
TRAV18	0	0	0	0	0	0	0	0	0	0	0	0	0	0	0	0
IGKV3D-11	78488	55141	57840	68258	122770	128900	110460	29376	42911	48067	602250	606130	201300	193690	420280	593600
IGHV3-15	2774.5	32623	0	0	34726	0	17986	0	0	26793	37408	179110	82027	0	2042.7	32534
	150150	111570	7394.2	70786	79678	128570	65781	78300	151170	94545	89794	17508	47286	73529	0	45118
IGHV1-69-2	0	0	0	0	0	0	14308	0	0	0	138100	59872	89318	85239	136770	184580
IGKV3D-20	0	2089.5	2513.8	81025	38486	0	0	16340	0	0	0	106830	137390	150210	588800	363960
IGHV1-3	0	0	0	0	0	0	0	0	0	0	0	0	0	0	0	0
IGHV1-18	0	0	871.35	0	0	0	0	0	0	0	0	14052	11224	14195	64293	0
IGHV4-28	0	0	0	0	0	0	0	0	0	0	0	5426.3	0	0	0	20754
IGHV5-51	45521	0	0	0	0	23740	0	0	16330	21625	45538	30187	37409	21966	175550	319160
IGHV4-61;IGHV4-4;IGHV4-31	0	6771	0	19722	18535	0	13014	8426.2	9293.7	0	0	70360	53801	16776	124140	150600
IGKV1-12;IGKV1-6	0	8483.9	0	0	0	0	0	7610.1	7629	0	0	79171	43763	0	34874	25737
	0	586030	337670	0	0	0	449910	703570	512880	490210	0	297820	432360	60568	295400	430720
TRBC1;TRBC2	0	8106	11601	2609.4	0	0	0	4617.3	3408.7	9194.4	1182.6	117960	137940	0	21590	22735
RBM47	35515	203930	237310	223330	178370	160920	229760	362630	275420	231610	473810	325010	317200	216240	181920	367500
UBA6	164770	50069	81418	100850	84120	128870	78040	56798	66364	84359	123550	108710	92388	41087	109870	56491
ESYT2	204250	54803	102180	104290	46614	141540	178430	166540	70187	135280	0	36428	72544	65636	26143	118010
KIAA1598	4200.9	23971	87989	92813	54204	89803	99089	85022	84459	83532	9592.7	71732	61622	40254	54380	69738
TMEM223	59460	39559	41988	56504	56103	0	41745	34699	34975	49576	0	51834	48251	90197	59573	45244
CCDC64B	0	63255	15160	1534.3	0	0	0	0	27087	4651.9	0	0	0	77437	35831	46349
ILVBL	50405	815310	436120	310430	98746	324380	217500	271950	653180	544370	129170	154860	379990	57772	112800	180190
NBAS	295590	80456	62853	74828	136260	0	125660	15443	59570	77735	117250	12041	69037	187080	136270	67418
C17orf104	2887700	2646500	2671200	3465700	3034800	1975100	2964200	124030	1625300	1360600	2442000	1930500	157080	3431000	2329500	2173500
FUOM	0	0	0	0	0	0	0	14051	0	0	0	0	0	0	0	0
VWA8	33202	111580	55971	21973	18445	135990	124130	143850	76967	44043	0	80485	139210	43047	3738.4	72720
SBNO1;SBNO2	58656	0	19331	21337	21833	0	20083	0	12477	19564	0	29765	25487	78907	85440	14840
MTMR11	0	20478	16131	0	0	0	13981	0	41755	47602	4422.9	0	13665	14573	12538	20962
VPS37C	0	0	1125.5	0	160540	28658	0	0	3972.5	0	0	0	0	0	36867	0
CNOT1	88529	67671	119550	103600	74862	6802.6	59015	66094	79186	77924	38427	162860	80056	127690	130900	86133
KRT87P	0	163.36	188.94	0	0	0	524230	0	157.4	423.25	7103.2	2383.1	0	0	0	0
C2orf72	10895	0	3897.4	1976	0	7021.6	0	0	0	0	12583	2337.8	7930.5	10105	15662	4448.7
FAM83G	0	0	81201	19122	0	0	1558.6	14643	17125	150620	0	0	52965	89114	0	2490.3
PGP	38751	0	0	0	32188	0	0	0	0	0	0	21316	0	0	25699	1860.5
C5orf51	0	0	0	0	0	0	0	0	0	0	0	0	0	0	0	0
ERICH4	0	16171	70392	62317	63247	69557	83034	55583	67548	84376	0	82826	90449	88631	77285	112840
GGT2;GGT3P;GGT1	0	16491	73013	297170	238120	107700	257830	55093	108070	205390	0	53579	103100	95735	190460	259560
GLTPD2	0	64273	1052.7	32517	36911	32129	54525	27253	0	0	0	17812	68238	69110	62717	54775
TUBAL3	0	92045	154270	72470	0	0	45883	116110	142100	144090	0	34960	73194	0	2680.1	64445
FBLL1	0	0	0	0	21672	0	0	0	0	34620	0	52091	97012	0	27697	0
SMCHD1	3791.7	17841	72517	57375	45034	52739	73162	64864	62764	111740	25367	154980	152370	161640	167190	145340
METTL15	7784.1	4470.9	6989.3	0	0	0	0	7829.7	9408.7	4252.8	0	0	5183.2	0	0	6678.1
GLOD5	450650	2429900	0	0	0	0	0	0	1146.5	0	3478.2	0	0	0	0	0
WASH3P;WASH2P;WASH1;WASH4P	0	0	80660	0	0	0	24007	8188.2	20521	32848	7920.6	23226	20153	0	0	18871
A2ML1	7497.3	773820	21981	85489	6399.1	0	12355	122940	644140	238720	203740	479170	8566.9	0	4643	3636
CLCA1	2097300	1680800	1103200	1611800	1586400	1466100	1609800	1995000	1534700	1285200	13592	107580	620520	564230	257260	655840
CYSRT1	0	0	0	0	0	0	0	9699.1	0	0	10729	190470	0	0	0	0
SNRPG;SNRPGP15	0	184250	132800	121670	0	0	117870	121380	361440	96211	341950	223710	103790	0	0	361160
NUDT19	0	52098	42363	24120	0	6726.3	23549	24146	33369	53997	0	12622	14792	0	0	22297
COL6A5	0	0	0	0	0	0	0	0	0	0	0	0	0	0	0	0
MYO1G	0	41298	21132	0	0	0	1389.6	0	19764	23519	0	115170	147370	213800	0	131600
ESPN	12356	289820	183420	188480	144520	0	128580	15488	210600	207370	0	79219	96943	0	41538	108370
MYO9A	0	74426	129940	0	0	0	0	0	69948	0	101340	345830	0	0	0	0
EIF3C;EIF3CL	172870	145550	190180	179770	179360	178990	163550	172680	95811	188560	320350	207610	228430	297650	349020	237540
GPR89A;GPR89B	34595	8940.8	59816	70607	0	39528	76607	108720	79038	88383	0	52942	39261	0	59533	24028
IGLC1;IGLL5	0	0	0	0	0	0	0	0	0	0	0	0	0	0	0	0
TMEM238	117620	32580	56267	70582	230500	273860	56287	35834	41038	83046	0	34586	32899	46906	59031	57335
	0	5973.6	6598.2	2284.2	13806	13806	22398000	2119.3	1982.1	2740.5	3417800	2900.6	1946.3	926.46	3987.8	4981.1
	0	3210.4	0	0	8635.9	5849.2	232180	1119	5093.8	0	0	0	0	0	0	0
DMKN	0	1049300	29174	3648	0	0	5748.6	118970	7692.8	6713.5	0	11239	9975.1	0	5886.1	2266
	0	7414.8	14592	0	0	0	0	0	0	0	0	0	17869	148880	19057	0
	0	2389.6	946.7	0	0	0	0	9131.1	0	0	0	0	22440	0	0	0
	0	14717	13711	0	18918	0	0	19431	13233	14716	0	0	24682	226030	0	7319.4
	0	28132	0	0	6371.2	0	0	54200	54131	4708.6	0	17223	0	0	0	0
	436590	255220	279690	382620	337000	408140	289750	586230	263170	243130	658650	380940	326590	552420	493650	544190
KRT86;KRT81	235.02	32444	6454	2492.8	6165	2706.7	44811000	164030	222260	819.51	2227900	2863600	6349	2256.4	223690	19569
KRT33A	0	3090	7290.3	0	0	0	2428000	10906	8781.7	7322.3	0	49236	35839	0	0	11678
KRT34	0	0	13891	0	0	0	0	0	0	0	0	785100	0	0	0	0
KRT36	11428	11237	0	0	0	0	25313000	33043	3157.8	29794	187710	6002.6	4313	0	456900	0
KRT75	0	0	0	0	0	0	0	31460	0	4640	543790	0	0	0	9248.3	0
	3840700	15125000	17656000	12327000	3803900	3016700	8254400	10712000	12053000	11571000	19945000	26667000	14091000	287640	3276900	14501000
	0	0	4823.8	0	1704.7	3199.5	0	0	0	0	5837	0	4317.7	0	0	0
	0	1628.8	697.06	0	0	0	0	4338.7	1748.2	0	0	0	47014	2084.9	0	1178.6
	5102.3	871.07	0	0	0	0	7533.1	0	0	0	0	3416.1	0	0	5623.4	0
	4870500	230580	1290500	727090	465980	424900	474230	324490	430470	698700	889030	1470300	347810	460370	1176400	658210
KRT14	524860	76370000	1738800	1072400	7626800	4983300	2148900	8202700	11932000	2396200	13108000	17547000	2218600	3154100	3489400	2281900
	0	0	0	0	0	0	67519	0	53480	0	0	0	0	0	0	0
KRT6A	576140	93527000	1001700	1028600	8101600	13167000	3035000	8802400	11351000	1315600	13557000	14307000	632720	2186500	6833800	1894100
	0	426950	130110	0	0	0	0	125780	121800	42964	256520	68489	52969	0	0	96700
	0	4056800	2381800	218760	35241	701760	47363	533900	721760	29351	316570	139100	59038	64287	98833	176180
	0	597390	206800	79660	14025	2324000	69744	199200	120840	6407.4	5093	74675	18058	29080	125650	79129
	0	670380	250070	2163.8	0	35900	0	46046	18614	0	10358	0	0	187400	0	1450.9
	5725.1	757270	350640	8865.2	11347	877520	0	35857	158110	0	115980	26797	800.72	2211.8	142260	53176
	0	820950	398740	0	5812.1	16439	6404.2	99694	141400	0	0	42286	4982.9	7234	995.84	229030
ALB	2475400	3524400	4123600	2678300	3181300	3580800	2488800	3624600	5125200	4868500	6155600	6110100	6177800	4110100	6379200	6364100
	45861000	29711000	61841000	4394600	1132200	3634600	15622000	12241000	9751300	13922000	71152000	84010000	98558000	74075000	31465000	8428000
	0	25806000	299270	980960	1192600	1461700	329030	176040	1400000	172640	2486000	2723600	569220	1129200	1524700	353600
	0	0	0	345940	90425	21976	0	0	0	0	0	50878	0	0	45269	0
	0	48744	0	0	0	0	0	71310	0	0	0	0	0	0	0	0
KRT8	21832000	22198000	24603000	22232000	18362000	15496000	22016000	27580000	21387000	21587000	28378000	29511000	25150000	25332000	22631000	30390000
	7228500	7650300	7823600	8326300	6699400	9771800	9378600	15600000	5094500	3327800	16556000	11995000	11898000	7484300	3480600	6248800
KRT7	0	55372	20966	0	0	0	0	263950	8305.5	14077	41834	0	0	0	11800	33197
	0	200260	0	0	0	0	0	0	0	240440	0	0	0	0	0	0
KRT16	2802900	183530000	2405200	4143000	14769000	29818000	5217600	15275000	22159000	3233100	34094000	28227000	2521400	5965100	10594000	5266000
	700.43	0	0	0	0	0	0	0	0	828.34	872.56	0	0	0	0	0
KRT10	5128100	53273000	6346500	2928900	24344000	12608000	23205000	24271000	35554000	5675500	63112000	51788000	24191000	13787000	8510300	7393200
	3110.1	33291	61375	63043	1982800	2133800	369800	2741800	5335100	299740	913910	402360	36278	1106800	229120	362640
KRT5	3264600	51566000	2431100	2274300	16425000	12875000	6142200	14033000	16423000	3079100	19318000	29827000	5560300	10136000	5949100	3698000
KRT15	0	7275.4	0	0	0	0	2186600	116770	29884	11440	0	174900	13328	0	0	0
KRT4	247.71	25412	667.56	1870.8	1535400	1469300	34005	2907100	7236200	6394.1	84219	81864	5921.6	757080	16601	24229
FLG	4112.7	2285500	17544	4121.5	173440	35279	8044.9	989150	222160	8850.4	42664	176950	24858	0	14383	4768.4
	371.21	631.81	16228	610.53	737.34	0	0	1055.7	1081.6	0	980.6	2989.8	0	941.35	0	0
KRT20	23615000	24103000	26882000	23996000	19924000	20781000	27292000	29094000	30022000	26812000	31481000	31716000	31578000	27153000	33375000	46069000
	7798200	34055000	14384000	5945600	30608000	18899000	20380000	45153000	39903000	8808100	85526000	81441000	20089000	21345000	14309000	13540000
KRT2	0	2032000	908150	365350	2924400	829700	612680	1353700	1812700	532670	7527100	4750500	259130	0	485530	713860
	641.16	8601.6	36537	0	0	0	8835.3	1768.9	327.46	0	0	84456	72424	206630	12115	16178
KRT6C	58.257	1184300	0	0	0	0	0	39571	18944	0	0	61.535	34.283	0	0	26.282
	0	43528	0	0	0	0	0	34985	27919	0	59597	30154	0	0	0	0
MT1M;MT1X;MT1G;MT1E;MT2A	0	2232.6	0	5792	4227	0	0	4248.5	4634.7	17656	0	0	19091	4014.6	0	0
KRT85	0	8788	8647.4	0	18686	3468.2	16235000	33086	69691	271.16	473140	871330	4042.6	0	5036.8	11051
	0	0	2197.9	1707.4	4899.9	1474800	249.28	8672.7	260690	34669	8549.7	168220	2805.5	0	0	351290
KRT17	2393100	44409000	3279300	1740600	13192000	6800300	3275400	11493000	7005300	1477100	15852000	10826000	1841300	3574600	2732600	1817500
	10153	421520	0	0	0	0	0	31891	5882.8	0	0	0	0	0	0	0
KRT33B	4895.2	14168	9384.1	55628	58443	9958.9	28151000	106930	325560	9874.2	519010	4626200	10276	45514	14470	63452
	0	0	0	0	0	0	0	4039.4	0	0	0	4208.7	0	0	0	0
KRT72	0	12591	2713.5	0	3830.5	2361.4	0	60579	43558	6319	0	22500	245420	5039.4	0	2432.9
KRT31	77292	77242	78389	6428.2	38797	128530	75086000	253370	238500	533.01	3952400	2058100	106090	29682	25756	64715
	0	147160	115150	0	0	20099	0	0	0	0	0	0	0	0	0	0
KRT73;KRT74	481070	5415500	39121	0	1139300	1159800	910180	2541300	1392900	47683	5156700	2514600	1266100	99439	40810	156720
	257340	438740	1484000	1687200	401990	1596100	1853500	362490	438140	1615800	919040	930910	13027	0	739350	799840
	0	0	0	0	0	0	2071.9	0	0	0	0	0	26869	0	0	0
AMY2B;AMY2A	22928	64115	16579	0	54992	53614	0	31530	0	66270	42563	86437	20127	57946	21071	3443.7
C9	0	0	0	0	0	0	0	0	0	0	0	0	0	0	0	0
	33398	150970	1574200	1287.6	0	10372	256170	124910	299940	199120	1118000	878750	1269100	1613000	251990	124740
	0	0	1249.1	1412.5	0	0	0	0	0	0	0	0	0	0	0	0
	3125.3	1559800	0	0	0	12854	97479	161270	74584	0	1061400	203090	0	0	0	0
	0	0	0	0	0	0	0	0	0	0	0	0	0	0	0	0
	2118.4	1970.1	472.89	3090.2	6496.5	710.75	10154000	657.81	2183.3	2850.7	0	957.14	3017.4	2477	3906.4	290.83
	0	0	0	0	9109.5	0	0	0	0	0	0	0	0	0	0	0
FLG2	99664	5505300	893670	450280	932520	874920	589230	953270	1314300	318150	1040300	2405800	738620	924230	992850	280100
KRT79	207920	50355	6854.7	45841	12763	637430	15243	55120	120810	31311	216090	39904	85291	0	29084	62305
	0	16.671	0	0	0	85.764	26700000	80.398	0	0	468770	40.645	632.32	526.26	115.54	37.218
	0	0	0	0	0	34943	0	0	0	0	50206	20281	0	0	0	0
KRT39	41588	0	0	0	0	0	84240	0	0	0	0	0	0	0	0	0
	0	0	0	0	0	0	0	0	0	0	0	0	0	0	0	0
	0	2431300	107640	0	0	0	0	124040	213480	36194	0	1559200	0	0	29292	0
KRT84	0	7134	3005.6	632.93	5525.3	0	0	2902.4	64687	4873.6	1938.4	39142	3784.4	0	1735700	4065.5
KRT80	125740	1765500	116100	130510	269110	310130	371180	289380	330660	36595	1082900	756460	285780	312300	208230	95206
KRT83	0	0	0	0	0	0	191200	376.62	0	0	0	0	0	0	0	0
KRT28	0	0	0	0	21548	0	55676	0	0	4926.7	0	30848	0	0	0	25016
KRT27	51285	673640	29856	0	423850	0	6236.8	31994	10535	2776.2	0	169440	4764.8	0	19088	289000
KRT26	0	2606.2	6105.4	0	0	3002	0	0	0	4351.3	0	57641	3209.8	3479.8	9216.9	0
KRT77	312000	369360	87666	206030	904200	511490	1498300	596500	732890	14519	1576600	1424800	1776000	1029400	264110	78738
HRNR	643720	16969000	6050600	2186200	2375100	4623300	1871800	2510000	3581800	1827500	2625500	8414500	431270	843420	2593800	343120
	0	14908000	0	0	0	0	0	1092200	2818200	590190	0	3554300	515170	0	0	0
	2118.7	3323.9	2334.8	0	1057.9	0	14068	8165.6	32711	8952.1	3443.1	2184500	7580.1	0	21653	7162
KRT35	0	0	0	0	0	0	1550800	0	0	0	35285	0	0	0	0	0
KRT12	0	0	0	0	665710	0	0	1680.9	0	0	0	0	0	0	0	0
KRT23	4616.3	691290	98268	20746	141350	38576	158140	115440	148400	16172	140790	293400	63651	102650	26118	30950
	0	0	0	0	0	0	0	0	0	0	0	0	0	0	0	0
	0	2518.7	868.92	0	290250	0	0	1325.3	0	0	0	5024.6	0	0	0	52857
	0	39839	30030	0	0	0	0	78946	134570	38701	107290	0	54188	0	0	0
KRT82	16015	31117	20771	0	640790	16495	12302000	155290	105780	36401	849650	28006	98514	99158	0	27566
	0	0	0	0	0	0	0	0	0	0	0	0	0	0	0	0
	3104.3	2651.3	2293.5	0	617020	0	0	11914	3276.9	0	0	5685.8	0	0	6087.8	6735
	3160.9	1649.6	7012.7	0	0	0	0	1566.8	0	0	0	2305.3	3343.3	0	0	655.6
	0	84516	41886	0	0	0	0	0	0	0	0	12591	0	0	0	0
	0	609.3	1720.7	0	1398.5	0	33772000	2867	2055.7	517.74	776580	3261.5	1286	0	2425.8	1681.1
	0	0	2502	781.84	0	0	0	0	984.53	0	0	329340	3255.6	0	148710	0
NACA	347230	400550	278070	328280	194910	361360	416500	785240	472800	281480	0	760980	718830	523240	611000	906990
C11orf98	27947	16418	29511	32041	29394	23182	58826	45549	32108	34549	62135	73102	68996	65752	97493	77235
SMIM22	0	15114	8035.5	0	0	0	0	3397.7	13071	0	22128	16061	12470	16825	10155	27033
DNASE2	191740	2014.8	1989.2	117120	209710	143210	88825	32727	29896	104970	144510	118910	50196	75989	88799	50306
AGPS	165810	69872	93624	108050	88356	129120	124100	73967	56180	88761	146280	111390	86873	149960	176610	88846
KIF2A	0	3823.2	0	58385	43644	112140	28593	52186	24594	62884	57208	268210	44643	0	115270	13059
DDX39A	0	0	0	0	0	0	0	12338	0	0	0	0	0	0	0	0
PDLIM1	1656500	2182600	2117200	2299600	1360900	1340500	1945100	1675000	1820900	2082700	1619200	1709300	1733700	2381000	2426700	1825700
ACOT7	86951	26354	74756	96033	19931	64021	42339	10647	15724	22967	127510	294200	235060	208900	18199	251570
MYO1C	81483	196840	213380	131880	111000	101920	177280	204100	202080	186630	186950	155170	131900	58427	80265	145380
MYO1F	0	0	0	0	0	0	0	0	0	0	0	0	0	0	0	0
SNAP23	125490	13408	88682	174920	210490	165920	108780	55441	31570	141580	149830	98970	105260	227280	173540	154730
HAX1	0	33429	65223	29734	0	4079.1	22374	122620	38533	25452	3756.6	22718	27541	21588	36430	37453
AIP	0	70949	104940	83357	103660	0	74200	70179	85221	115160	48102	87840	97351	97663	114030	116680
GTPBP1	0	626260	461610	325690	218580	0	788890	933150	716710	362280	0	594860	846920	0	418340	1410800
LGALS9	0	1560.8	15329	74251	22684	0	19083	4987.9	19204	25141	169300	224170	111780	146450	386190	314370
STXBP3	314900	129580	182070	247170	315290	184970	207080	99216	141450	308700	168830	174740	189420	314280	349030	190610
AP3B1	57284	60021	42323	47701	82629	83048	105090	109030	116400	112490	28824	103610	121840	66454	75074	100980
SULT2B1	0	106640	7957.4	0	2783	0	0	31746	58391	4454.7	0	5776.6	5067.5	0	0	5972.2
LGALS8	0	42491	69494	34767	30953	0	26120	18644	46652	61279	0	76335	78696	0	41521	57107
NDUFS8	31373	173500	175360	0	187460	27942	17184	316110	109740	70463	39892	36186	37149	25336	20416	71120
PSMD11	804400	417060	309860	549630	558620	545330	264960	659200	332040	417650	839810	511890	584750	938220	803350	845480
PSMD12	84140	97148	108680	49735	60186	93600	78571	229160	105470	106500	110710	86250	142960	50007	64085	130850
PSMD9	84995	32899	155200	96936	143740	53093	225850	128510	170260	95456	87915	95815	149710	272110	130210	173940
PGRMC1	1873900	628430	537250	401390	1414400	1006600	1035600	462140	382840	671180	62514	478220	324490	486240	571700	386630
SUPT5H	31624	23033	6692.4	30664	0	65602	35085	88592	20056	0	0	36370	24478	17910	107940	26462
TAF4	0	12179	19126	18344	38195	0	12413	15437	16945	13507	0	0	14396	0	0	16444
DFFA	34982	56841	49356	53134	38460	23759	62539	86355	57787	47082	8500.2	41533	50011	32563	40894	71796
HIP1	0	0	0	0	0	0	0	0	0	0	0	0	0	0	0	0
CLIC1	715860	1452600	892240	731810	754630	815610	827860	953200	1173900	1265900	2018900	910100	1209100	1141200	1135500	1228000
EIF3F	164550	91291	168290	118700	99435	190790	241390	268680	121870	142920	100020	234680	288580	245280	255260	390050
PDHX	274630	100570	110290	172260	154310	137360	78402	102640	114390	156800	0	89401	96011	171560	86693	117810
SULT1C2	0	0	11938	12608	22271	10027	10944	106810	64733	97764	0	9892.1	33005	0	181920	83366
MATN2	0	0	9071.1	0	0	0	9386.1	14407	3741.2	0	0	15993	11234	0	0	10289
QSOX1	198330	195750	3404	61974	35006	60684	105540	76787	104290	120010	15367	5088.6	29469	78515	39425	34836
WASL	163600	60991	78304	218470	88733	63084	11090	3139.5	145020	118740	0	62625	88974	336190	0	84923
IPO5	32463	20108	17494	3618.9	10873	20819	30157	49855	16255	36880	97613	38988	46849	16858	28050	21351
SAP18	73031	7755.7	57547	124820	11721	60504	159140	74067	3133.3	15568	79759	102000	0	53467	189860	126300
IGF2BP3;IGF2BP1	0	47886	33503	0	0	0	0	65179	47473	8266.6	0	20930	25284	0	0	46227
DNM1L	83028	121580	181740	129390	93642	0	134740	220450	121110	123110	5876.5	98482	122810	111730	82439	102400
RTCA	0	20212	101630	34047	22758	14139	67785	67074	39200	45158	0	43777	95348	14243	12139	60223
PIK3C2A	0	0	0	26347	0	0	0	0	0	0	0	0	0	0	0	0
PIK3R2;PIK3R1;PIK3R3	4977.4	5438.5	0	0	0	0	0	19115	6933.8	4600	0	7759.4	0	0	5438.6	0
GOLIM4	0	174920	88745	54472	26877	33145	114150	94919	103530	66902	0	75770	116660	42222	53043	134200
AGRN	0	0	0	0	0	0	0	0	0	0	0	0	0	0	0	0
PLOD2	162570	9722.8	47338	71648	55089	22000	71539	40594	45187	57485	0	0	64453	87753	63535	36224
EXOC5	0	78304	75933	68761	33114	0	59434	10345	68361	77077	0	61058	50972	40196	57318	33267
HMGN4	253700	201860	336870	246420	205420	205360	272530	91295	199120	208410	291750	197790	193780	335360	316610	115200
BTN3A1;BTN3A2;BTN3A3	59557	43223	59551	102440	84485	0	82380	29213	50883	75917	0	35866	40472	85149	0	23417
NDUFA4	772390	197110	533360	725900	730270	720950	482720	565510	541420	862650	74123	380540	594980	861030	484830	471760
PSMD14	196580	96002	207410	212510	180690	226810	175820	176530	128420	153840	0	176810	162660	288180	283600	171830
KPNA3	212070	93588	163000	289930	234640	248420	187550	30622	0	150460	166850	0	0	473010	354520	129990
STK25	0	0	15525	0	24274	0	17704	90234	2935	30543	0	0	0	0	82941	257920
LAD1	519510	217510	388730	531080	400330	400030	424550	214520	276070	396830	455070	422290	341560	429030	535060	331470
FAAH	0	44008	35877	0	0	0	0	38280	49907	38012	0	0	26744	0	0	26472
CHL1	0	0	0	0	0	0	0	0	0	0	0	0	0	0	0	0
VWA5A	130870	128210	148560	128730	95079	127350	183090	99719	136220	151270	77210	131470	100910	104070	149490	149840
SDCBP	0	12016	11777	0	0	0	0	10288	4989.1	6250.1	0	20638	0	0	0	24271
PITPNM1	0	17359	40814	0	37345	64290	23708	69584	20686	57149	33264	20188	20216	38593	23866	18049
MPHOSPH10	27816	44127	199880	251500	108820	0	129880	151640	124980	171070	0	172140	149200	35799	95961	115310
NOP56	65621	43378	42802	38987	18517	15980	82280	105850	104600	80171	56353	120340	126760	41234	119030	130250
DDX3X	869660	852580	616570	609420	596370	884020	839420	967970	605790	554750	1058400	824780	797770	937520	1030300	944080
RNASET2	0	0	0	0	0	0	0	3494.8	2949.2	0	0	0	0	0	0	0
PIR	0	0	0	0	12609	0	0	0	11051	0	0	0	0	0	0	0
KPNA4	226040	118330	168830	203490	210980	196020	201580	113620	113950	2060	308670	218450	148900	313930	363340	4747.3
PPP6C	0	15646	6150	0	8535.6	0	0	2106.8	0	29040	0	12621	0	0	0	16089
CES2	1171200	4189400	3741100	1904400	1295700	1656000	2664400	2905300	3646800	3353700	1630300	1577700	2058500	807830	784090	1527500
MAN2B1	24126	59810	52732	36870	0	35414	96162	53037	85510	45508	0	58041	50665	43426	23186	29142
FBP2	223190	127110	271190	222240	250810	43823	335280	390290	394500	394630	155090	128030	265210	156140	95584	201630
	0	0	0	0	0	0	0	0	0	0	0	0	0	0	0	0
PDXK	58189	122560	178880	119040	118770	10105	138090	203680	224920	165340	178170	41118	118110	92215	24422	81249
DLGAP1	5878.1	0	56548	79187	63038	60344	74819	15964	18604	115790	14913	39915	61993	0	85673	39453
ARID1A	0	8254.5	25878	55243	23952	5677.4	61703	25155	38099	34616	69710	62882	41487	66257	41321	30162
TXNDC9	0	18304	23040	7373.8	9870.1	0	11667	25189	19488	4981.9	0	29435	27289	0	17246	29296
TRAFD1	0	18065	41469	34359	28617	34046	67900	24878	56637	28347	57462	123690	78559	95478	61413	114220
COX7A2L	244420	187830	224480	229580	199200	234860	105660	122080	200650	287250	182110	105790	52988	157570	182480	120800
HSPB6	0	0	0	0	0	0	0	0	0	0	0	0	0	0	0	0
CYB561D2	18660	26786	47222	50808	42896	28180	34002	25979	40830	63782	0	27631	44061	67262	27529	23102
COPE	0	182740	179240	60640	36618	0	99507	324440	187560	136450	794.15	130700	197700	0	27136	164210
EIF1AX;EIF1AY	26637	111940	123720	29382	0	77090	18195	255160	67636	10598	195000	97483	32857	0	0	81743
AP3D1	0	54908	92045	19927	0	0	18367	85594	84910	90725	0	58410	57706	0	0	106550
CCS	0	77053	105730	0	0	0	1633500	49993	65056	89422	0	72123	74907	0	0	53612
ENPP3	0	17675	13809	0	0	0	0	0	0	0	0	0	0	0	0	0
ABLIM1	78321	75453	84799	146980	163280	66803	71980	50862	71718	99455	69044	82475	99821	121310	102390	53060
CHD1;CHD2	1071.4	0	0	0	0	0	164150	0	0	822.58	0	0	0	0	0	327.9
GOSR2	51085	56865	328080	418860	276990	220970	259610	204790	256990	270520	158190	325430	355110	400630	225100	211630
STX16	0	0	0	0	0	0	0	0	0	0	0	0	0	0	0	0
ADAM10	114270	107340	88432	85137	46461	82360	80596	90379	121790	107000	95003	61875	90259	0	41260	106660
ABCD4	0	49576	23100	13815	51075	0	49675	21272	44162	28704	0	20614	61003	19048	19804	50602
EI24	61544	0	0	0	453920	44747	125570	0	13934	0	0	116670	0	0	0	0
TP53I11	0	0	0	0	4872.4	0	0	5117.7	0	0	17802	15943	15099	0	0	0
IMPA2	57550	133680	61400	52251	95839	116160	315210	95230	112020	0	146860	181660	16979	166170	106360	55628
ACOT8	0	81089	71140	56395	0	2378	98933	85754	60997	48291	0	19476	71862	5380.7	0	25053
CDIPT	20329	21538	42273	24148	26813	0	39269	41852	27359	39970	0	12649	28877	16560	0	17426
PDCD5	912710	698040	995270	835880	935920	798920	949480	525980	675240	627890	127000	890290	804840	1737300	1416000	938860
PRMT5	99841	14827	11053	79134	29759	71344	14391	137920	4209.6	19081	98171	24203	18935	185890	172060	25487
SLC9A3R1	2831600	1563300	2705300	2435000	2040500	2211800	2317300	2077100	2007700	1841500	1056100	1554800	1713800	2238800	1589000	1711500
TPP1	342320	969770	807300	616960	452720	196070	537040	547000	594540	646010	270240	442600	377160	97106	229170	539830
TCERG1	0	117220	88827	82140	0	0	73183	104180	93482	85851	17537	114860	116850	209940	107210	148760
NRP1	0	0	0	0	0	0	0	0	0	0	0	0	0	0	0	0
APOL1	5436.9	0	13484	0	0	0	0	29277	0	0	69082	28326	31005	71714	45294	93869
PSMA7	81931	565500	337740	205790	255500	456700	539490	585960	464620	347860	1063100	499000	519950	383320	356660	596600
SCAMP3	310690	109770	249420	146830	213490	186990	247610	125090	144470	230910	125200	174760	118690	210070	246100	219390
PHYH	11569	50915	5384.3	43165	0	6174.4	12571	63727	18883	18833	0	13194	5160.2	0	0	0
OPLAH	208380	123350	192760	327880	365240	146060	216500	219290	237150	239680	33083	131960	177440	205750	166290	180420
BCKDK	219800	53432	109780	132560	79341	190750	172290	47134	76205	60511	27098	57811	68061	161820	117440	47568
IFIT3	41850	17641	34419	40130	30032	30032	23334	40423	20452	24761	0	103040	38566	182570	170140	110640
MGST3	8839	84295	73743	0	0	0	4651.9	264160	84195	0	0	10695	25460	0	0	30896
IRF6	0	0	0	0	0	0	0	12305	8966.8	0	0	0	0	0	0	0
TAX1BP3	106580	198300	144090	160060	152920	95446	155670	225630	134970	135290	0	137030	111240	109390	149610	192770
GIPC1	0	0	8759.6	0	0	0	0	0	3847.8	5441.1	0	5756.8	6939	0	0	10903
TIMM23	37681	13991	94252	46274	50733	36508	36170	18728	37513	33753	0	34240	31341	51318	56697	23579
HAT1	0	2894.6	0	0	0	0	0	8963.6	0	0	4256.6	14469	13477	2573.2	0	62207
UBE2L6	0	0	0	0	0	0	0	0	0	0	0	0	0	0	0	0
CASK	419020	411780	279530	341660	266840	275150	377430	308610	270380	306210	331700	266900	357790	297740	38768	307350
UQCRQ	44140	1189000	789020	586390	100340	105150	143550	661490	654040	888140	115870	564000	451450	3390.5	2103.7	562330
MYL12A;MYL12B	335480	926170	1362200	1028200	1199100	592050	1310000	2056800	1175400	1097800	1938500	1432700	1255900	690880	762520	1780000
HGS	132610	1762.4	97048	170970	173210	131830	142100	67092	73202	124850	0	111430	113940	148670	144030	108760
RAB29;RAB38;RAB32	0	0	0	0	0	0	0	0	0	0	0	0	0	0	0	0
PPP1R12A	179730	99633	186640	83995	162050	86714	133610	146930	127620	152370	330270	162440	130210	194540	275130	236580
SLC27A2	0	9497.7	66798	0	0	0	31078	74123	65480	33673	0	31303	1206.5	0	0	82938
GAK	255840	131030	229670	266870	156850	146710	268250	189360	227170	250580	392420	298090	287180	282570	298690	359900
HNRNPDL	16286	31569	10902	6929.3	14517	18090	12913	29133	48754	51475	5411.4	12336	21828	7599.1	0	12800
XPO1	0	49534	55165	19464	24005	0	32877	175850	54983	27730	52883	50298	110130	0	0	103250
BTAF1	0	8858.3	12757	0	0	0	0	18344	0	7862.6	0	12383	14638	0	0	21746
SEC16A	217030	27611	123330	243690	229260	162430	202730	74044	77259	140830	193010	133900	150910	282260	213170	111480
PLXNB2	0	7945.9	14388	0	0	0	23737	19540	33720	48292	0	17037	16570	0	0	15719
KHNYN	0	0	0	0	0	0	0	0	0	0	0	0	0	0	0	0
U2SURP	23877	59794	40270	0	13369	11011	125660	31946	18447	13765	0	64929	45070	0	23626	29913
TRANK1	99410	0	109400	123480	15663000	150760	62071	16015	20255	187690	0	33507	52489	63598	40758	184240
SYNM	0	0	0	0	0	0	0	0	0	0	0	0	0	0	0	0
KIF3B;KIF3C	157630	7461.3	0	89833	57848	0	109990	0	53051	79360	0	46534	81868	0	7345.2	24737
PFAS	104480	90169	97250	50259	120510	139420	71212	96323	77063	55499	136690	189080	136820	150450	225460	201230
DCLK1	0	0	0	0	0	0	0	0	0	0	0	0	0	0	0	0
KIAA0391	0	0	0	0	0	0	0	0	0	0	0	0	0	0	0	0
LSM1	0	2178.6	0	2100.9	0	0	0	0	0	57384	742.78	7804.1	0	0	0	0
AGPAT2	56976	55171	256500	162900	300830	201600	339160	250120	196480	179570	75582	232960	223600	200010	159890	255760
DEGS1	0	30298	68829	43336	45026	0	32716	0	72941	95484	0	18420	44845	0	0	16337
SCAMP2	100670	109130	286530	265440	288420	98841	92516	82455	221020	151040	68762	110280	59844	535310	77538	84329
ARPC1B	195990	307950	119610	162660	186580	259080	157840	179210	203540	208240	223410	275740	181990	127640	92824	230940
ARPC2	87552	204390	207110	46245	71532	150690	256820	348870	298030	260720	33523	221570	289530	224880	346700	327570
ARPC3	69221	447960	287000	314430	226590	257880	384750	617690	558020	215990	137120	429640	229860	92785	223220	446660
BET1	0	107150	93129	70375	48503	0	65706	92423	98133	108590	0	32803	75678	0	24772	69212
POLR1C	0	0	5702.7	0	31850	9761.4	11648	5870.1	0	0	0	33241	3805.4	31865	85637	55810
PLSCR1	0	0	0	0	0	0	0	0	5774.1	7542.4	0	0	8350.1	0	0	8126.5
PGRMC2	450960	918960	1261800	1013200	914280	1322400	974790	711030	1094500	1168700	258250	431100	632980	875010	635180	630760
VILL	417800	362790	397770	396230	356830	155990	344120	262530	385720	430980	191240	230060	286350	293760	256700	336050
PFDN6	8990.1	14233	11410	0	0	1580.5	27279	1624.9	30712	9352.8	1913.6	7793.6	15184	0	0	215350
GNPAT	0	0	0	0	0	0	0	0	0	0	0	0	0	0	0	0
LAMA5	81523	71420	60520	48343	28748	10943	24634	43608	69811	48463	152560	131900	36465	0	164470	160750
NDUFA1	91389	177310	406340	2652.9	194960	42181	155560	6593.3	348470	399940	123960	119420	67325	293420	143600	83804
CLIC2	0	0	0	0	0	0	0	0	0	0	0	0	0	0	0	0
ACOX3	64677	66676	65809	69318	55975	22901	50372	85944	174720	122270	4556.1	18881	36620	56682	31557	54148
RER1	0	110850	106390	50171	39646	20940	144360	374720	197800	6664.4	0	134040	96929	39136	31934	80482
SURF4	831020	648250	839930	933880	533110	876650	1115700	537530	588620	691630	402650	666540	677140	1149400	729130	565880
MAPK13	129930	46766	46443	117810	34642	169950	63914	58131	53085	61951	188630	88925	100230	152620	131120	131930
SPTLC1	0	48023	61301	62538	41330	70383	102280	51565	54872	104300	0	103080	132890	90455	192420	49681
SPTLC2	15885	32250	36432	6992.4	12673	18316	60370	63410	40694	38144	31526	73935	78477	0	28893	75886
OGT	49118	26037	0	36437	37452	26810	51242	17265	15070	35336	66568	47843	50530	87460	91076	40306
OGT	0	0	0	0	0	0	0	0	0	0	0	0	0	0	0	0
PMM2	145410	167070	169070	182600	200310	168750	183060	160110	147870	172980	145600	115800	159270	152250	183490	212750
PPM1G	114090	69634	103360	96219	52350	118880	80294	71751	79709	99790	163510	116300	126680	153950	170630	115470
EIF3D	24309	135780	150310	100030	109140	42657	135370	92171	179890	136330	29492	150710	197700	63745	146760	155210
EIF3H	151940	160990	125290	190820	140300	162290	157170	148750	114130	145750	220100	205240	187730	244650	295030	147060
IPO8	0	0	0	0	0	0	0	16267	112360	0	0	0	22773	0	0	19336
STX7	122720	137000	241430	307020	355700	352760	228510	196600	161030	193820	280290	182950	188410	340430	257900	167720
ABCC3	0	80083	116680	83788	80233	82309	96409	148850	142680	141610	82353	122380	113280	71262	42338	117230
ABCC4	0	0	0	0	0	0	0	0	0	0	0	0	0	0	0	0
CAPN5	0	0	0	0	16450	41221	0	0	0	33728	0	0	4717.4	0	0	8752.5
YKT6	0	0	4059.6	0	0	0	0	23875	5646.6	0	0	0	0	0	0	0
ARPC5	1100000	38012	513290	763440	803090	1085200	721660	537250	371020	642810	658530	805270	708840	581850	1096900	994610
POLR2D	0	0	0	0	0	0	0	0	0	0	0	0	0	0	0	0
DDX3Y	0	0	0	0	0	0	0	0	0	0	0	0	0	0	0	0
TAPBP	448900	225500	234700	345760	48920	638700	696440	157580	286330	430380	555750	564020	614370	902080	956080	406660
CLDN3	184090	144460	147490	69043	131800	160000	134670	205530	140370	127140	215150	106080	190240	159100	161390	209090
DHX15	89362	320660	298480	187040	174290	204740	239670	315280	255790	254550	156260	360620	368830	231190	254030	433010
ZZEF1	85591	106870	203970	187130	187840	163740	214850	270290	148750	176560	263120	149160	214350	235600	256500	171070
RRP8	0	0	0	0	0	0	0	18859	0	0	0	24213	0	56485	0	0
CYB5B	6690.9	20061	33837	33500	24094	31605	0	66322	18901	12464	32536	29354	0	21073	21609	11768
PRPF4	0	27917	21940	24176	29823	7093.4	0	52158	28848	23239	0	36146	29193	0	53918	35328
PHGDH	0	49638	47781	24866	28717	30169	88929	11538	31804	54573	167250	19861	7855.5	61716	130860	120430
NDUFS4	93897	112500	137970	30787	12425	53223	83962	16440	111840	298500	0	42319	112060	63144	77896	66276
DYNC1LI2	24800	76080	167730	209260	183190	141310	169780	134210	21826	169530	269020	219200	143450	181310	13565	159190
PSMD3	2660.6	90849	104860	71243	2843.1	4194.1	121010	422110	123770	87577	9754.6	79581	78548	35191	24411	161890
PAPSS1	0	44590	63314	13489	11254	0	12854	62351	42206	7954.1	0	43168	18078	37573	8520.8	24451
ZW10	55906	25001	25189	35159	0	0	89534	40486	24702	21124	31909	20887	35642	53031	0	23673
PRODH	177850	82159	312900	102570	116580	81716	114960	65696	117490	221370	0	2960.4	77842	70982	7595.5	6645.7
SPINT1	63322	277310	108970	75762	176750	178680	259500	265830	381750	345330	130320	254250	242080	174900	91994	163980
TREH	0	112610	65413	117810	42264	0	63027	42961	94697	41676	0	0	14249	17070	0	14381
SART1	163780	90537	98183	230690	102220	156540	155890	108200	128190	121480	136780	110830	173250	223370	168650	208810
SPINT2	0	66327	89442	0	63581	13170	64095	71854	100920	26717	0	75746	103110	37024	0	74874
GPAA1	0	42500	58536	63323	68612	67853	9217.5	11507	7062	47365	0	48196	37468	53606	124090	112660
DAPK3	25276	36048	28617	23649	21082	0	21217	11833	59111	89350	0	19878	24099	21296	20045	72106
HSPA12A	0	0	0	0	0	0	0	0	0	0	0	0	0	0	0	0
PPIP5K2	0	0	34193	11884	32062	0	0	72726	35325	20869	0	40002	45745	0	0	81095
EEF1E1	161580	76833	114430	137100	120000	104410	116510	81117	103450	101440	0	138510	117770	145390	115410	105500
MSI1	0	0	0	0	0	0	0	0	0	0	0	0	0	0	0	0
HNRNPR	293950	246870	405020	163500	201330	375690	240740	351230	208000	185080	352190	254370	293770	194480	252470	317370
PRPF3	0	55021	58283	45392	32957	0	0	55996	48775	57008	0	74060	60392	204200	58425	61513
TXNL1	0	61120	32839	154650	182300	85073	198040	278930	149200	148210	126980	106060	208480	185710	250050	191920
TPD52L2	223520	91649	138730	141630	75325	170660	104290	139950	96127	146600	183920	113060	166310	217890	278500	149710
FIBP	0	5730.5	0	0	0	0	0	0	0	0	0	0	9590.9	0	0	0
MGAM	546060	517830	285900	1013100	985380	660790	590270	210920	204390	338120	123940	253990	309390	531270	471960	342580
HTRA2	0	32207	35314	35835	0	0	25082	57701	66219	0	2771.9	0	0	0	1751.4	66746
AKR7A2	1213700	732110	875570	1070100	1091700	1235400	1107300	846260	640600	1036400	546480	594570	876390	1279400	810680	638990
EPB41L2	26394	43608	63010	48716	49549	12529	50808	72674	42458	42650	145800	113970	124520	68022	110880	141970
B4GAT1	8769.9	0	17403	0	0	11747	21990	41430	19986	0	0	37992	48953	31786	22776	0
WIPF1	0	0	14095	0	0	0	27068	16027	17682	20540	0	119950	66188	161830	209880	43770
ATP8B1	127750	84769	59324	12658	2517.1	0	79608	155440	102890	7189.4	110060	77266	109730	2480.5	24141	39916
TGM5	0	218440	30295	12044	24368	0	16269	31619	57699	10400	89066	99852	14332	16689	0	3618.6
DENR	0	117520	16576	0	0	0	0	48189	22322	0	0	0	0	0	0	0
XPOT	0	0	0	0	0	0	0	0	0	0	0	0	0	0	0	0
DNPH1	0	237210	435680	0	17469	13300	25483	325880	266840	36182	150620	172650	210380	26242	0	189280
TIMM44	229700	133980	179750	233560	276750	205330	191660	155890	149470	202140	74349	141940	142920	242830	186370	142870
TRAPPC3	0	70982	193210	198460	206460	334870	218500	103020	123540	214080	277430	183510	126040	259130	143800	212590
CHMP2A	0	157210	210320	217790	273770	45422	229690	89859	135470	187620	30647	173670	224260	210890	278900	132310
NCK2	175090	25242	70108	95893	83943	42168	93544	112460	59918	81383	14959	54596	68507	88776	91551	77466
PLRG1	0	46294	39825	52955	45659	11899	53651	230740	41917	39547	33710	15092	60055	0	56508	56437
RGS10	41682	1084.4	16611	36150	14486	66789	11781	1411.2	10471	4911.2	210360	61316	122140	162280	165960	129910
ZNF207	74842	14934	159600	140660	58869	67792	219120	119200	183760	102260	0	75091	273750	125320	186260	134700
NDUFB5	161950	310040	360600	360120	154620	4394.9	230590	257760	267340	395420	2213.7	241330	365420	26181	109730	197350
NDUFB3	406750	98466	23332	18393	139760	348730	46190	47104	52266	64093	137950	22643	43558	0	0	32691
NDUFA2	120300	181030	124160	156930	161150	197560	115510	77340	158920	222280	0	40331	93058	154370	145320	68687
ASNA1	35713	113700	81423	0	30713	0	60777	127750	74076	59460	0	39521	118470	0	16343	73098
BUB3	67482	103860	114460	125260	66930	28604	87520	293830	152470	73604	139200	65380	152550	172950	127500	266640
SULT1B1	1469900	1640600	2846800	3043200	3432600	1130500	1927800	3683700	1889000	2657500	99013	719730	941500	1612500	1557600	529340
ACTN4	3142300	4651400	3860200	2723900	2598500	3091400	2755300	4649100	4421400	3032600	2679900	3046300	3053100	2451300	2649700	3905400
GSTZ1	0	97708	115860	36912	0	16306	84800	65329	65284	42572	0	36482	31019	0	0	25936
GATC	0	14399	19099	12709	7107.5	0	0	39435	22024	14967	0	37036	58086	0	0	39429
CHP2	10590	65683	241570	198850	324700	271110	311550	438290	237580	252300	6035.3	213610	203980	357450	365010	284220
AP1G1	22547	47546	87285	47631	46110	21040	22735	101290	62482	46813	128580	33786	58939	6778	50987	63882
STX6	0	0	111310	0	40620	0	0	0	83706	118300	12542	51632	89139	0	3880.2	52477
SYNGR2	317870	2857.2	97467	185020	68811	48145	91172	27345	37753	33355	332750	77649	69340	271310	57466	117070
SGTA	98419	25558	85564	138670	118700	71172	105320	46128	74395	115970	98598	89937	102450	176850	240140	92275
SLC25A20	168740	151250	249080	183320	230390	120310	194630	183750	226980	300800	13856	72076	177070	98159	57893	206180
NARS	52273	471960	539600	211430	104600	84433	257400	529940	329250	572760	254070	345640	377730	43397	200440	320190
MYO1B	27682	120560	49391	62408	54409	16606	57077	78005	54495	53425	0	37786	43331	164440	126230	126140
NUDT21	0	48196	38040	13085	14356	0	26102	505070	64031	69693	15293	67578	79813	55446	18409	79923
LANCL1	82750	0	83421	103450	96939	118460	151210	138700	91071	99287	44545	114150	136130	137750	118590	197900
STRN	34709	53610	83275	110730	54823	64220	107080	19895	76999	82542	29944	99951	75086	135280	157840	104650
RRP9	0	0	0	66820	34294	0	0	3535	0	32937	0	0	0	202190	0	0
SCO2	91107	216580	71904	446840	94350	0	75263	56686	128960	292520	0	112470	129800	0	40731	53898
AKAP8	0	0	0	0	0	0	0	0	0	0	0	0	0	0	0	0
SLC37A4	874810	171430	275810	601900	320970	527140	367210	374400	291590	282320	339130	110780	287200	480960	217460	275000
IDH3B	206570	154750	173020	130120	130680	203910	97491	150990	166070	178730	129070	103280	163560	107470	97811	205360
NRD1	0	13433	8266.1	0	15303	0	14808	8471.7	10048	9725.9	0	17346	15928	0	0	40557
CALU	43475	88118	101650	67795	78888	44437	39281	149530	135400	58931	0	52531	114310	56829	0	212120
AHCYL1	937240	883920	790320	712980	722200	353110	816330	1288000	1035400	995060	183600	670810	877070	593440	614630	823620
SLC28A2	0	0	0	0	0	0	0	0	0	0	0	0	0	0	0	0
XPNPEP2	163740	226130	249210	547840	455690	265440	238360	116820	39432	56032	0	199730	225790	98211	3107.4	37307
KIF1C;KIF1B	49304	26071	49602	84275	49931	44293	3811.6	22535	29717	101370	66545	46190	66405	88776	58586	64987
NDUFS5	23383	209470	87088	162420	188750	180480	170630	491540	174070	130530	71463	111520	99510	96607	286890	159030
PDE6D	0	0	0	0	0	0	0	0	0	0	0	0	0	0	0	0
PEX1	0	39853	89502	39020	36538	24092	33995	23878	38708	29359	0	31452	54634	0	24112	40098
	0	26773	18680	0	21091	0	17397	98909	31291	32846	0	0	6925.2	0	0	21461
RAD21	20483	30115	52454	33706	21010	0	37468	37869	19865	40223	0	0	34448	31269	27149	55328
AKR1B10	1620800	5153600	4358700	4405800	3927400	3721600	5156500	8619500	5430500	4857400	3157900	1760500	3905200	3164600	1931900	3529800
TIMM8A	4175.9	54386	340070	390070	338680	205220	243340	160990	250220	360080	111150	216120	236400	5899.5	417300	212790
KALRN	249620	21167	236730	333820	231020	287640	246070	142670	86882	195100	103970	308660	214380	295800	429510	128630
DHX16	0	27147	41293	0	0	0	2019.5	67088	42383	0	0	21141	23077	23428	0	49395
GMFG	0	24324	19701	0	4870.9	0	20893	17829	27556	22099	0	86129	76016	0	0	49500
PPP1R12B	0	0	0	0	0	0	0	0	0	0	0	0	0	0	0	0
PRPSAP2	177560	41766	61862	0	51630	75663	82393	172320	93563	20185	8543.6	111470	85308	6793.6	76928	28625
SMARCA5	13452	39182	30981	43019	50843	1374.1	96429	30165	29402	84914	362050	109160	194300	249320	74289	180240
SPAG9	262350	123730	111570	138630	181850	208710	225820	143860	160610	174770	58675	152970	182950	194860	161920	135940
SIPA1L3	26308	0	41025	38257	33357	13893	22157	28623	32136	11006	18974	15852	11601	0	0	17335
AQR	123780	81865	165990	138310	0	83986	0	117150	81901	81950	0	261340	69057	337180	210760	110900
OPA1	365240	139030	259420	303750	219410	236090	199400	355210	246950	210120	326830	127270	165770	265600	99317	236130
KIF1A;KIF1B	0	75251	120820	1164300	321050	107580	179490	0	40872	213380	0	144560	0	0	1968000	0
KDM1A	21289	24298	27902	19804	12521	0	4835.8	17518	22130	46504	0	6883.1	23895	0	14657	6278.6
TBC1D4	0	7168.1	0	0	16892	0	0	0	4380.4	0	0	0	0	0	0	0
PPL	56963	291810	43672	31122	35093	149740	45103	219800	744420	18396	21889	51624	13181	28064	18107	28464
DFNA5	1055500	129760	207700	230150	297710	236980	112500	20692	73324	173030	130390	0	43400	1665900	594990	2245.4
LY75	0	30130	62179	11805	13722	0	19465	59590	71036	77539	0	32224	19114	0	0	61389
ACSL4	0	0	0	0	0	0	0	0	0	0	0	0	1065.4	0	0	0
SNX3	1347600	290890	570110	960720	974990	1118900	830790	535110	861140	670820	1536300	772280	711880	1639200	1446200	880520
STX10	0	0	0	0	0	0	0	0	0	0	0	0	0	0	0	0
SYNCRIP	849250	1018400	1137900	1198200	1063600	858610	1363600	1375300	874720	919440	1230200	1411200	1584300	965600	1503000	1999600
CDC40	0	13100	29866	0	0	0	0	15848	7902	13646	0	14398	13036	0	0	0
GMDS	260250	466500	720960	324510	488970	68320	456210	585840	563500	508880	40098	455790	516640	237470	394810	798550
PLOD3	16880	61671	61655	54521	11923	1703.8	22717	67040	61804	46848	14589	31829	24535	0	84273	90958
EIF4E2	0	0	0	0	0	0	0	0	0	0	0	0	0	0	0	0
DIAPH1	23320	80679	50736	54161	4901.4	40354	5454	154900	65496	17339	25223	15459	46630	56617	18791	77618
EXOC3	0	10628	3367.3	0	0	0	0	13925	10155	0	0	0	8382.7	0	0	9035.9
UGT1A8;UGT1A7;UGT1A9	0	0	0	0	0	0	0	22582	10647	0	0	0	5281.2	0	0	0
PLIN3	1459600	1056200	1612700	1751500	1847800	1495200	1385500	978990	1296500	1313300	512220	677330	1028400	1223000	968240	810720
KPNA6;KPNA5	0	0	0	0	0	0	0	0	0	0	0	0	8511.5	0	0	21570
UGDH	1133500	1044000	1089000	935600	928130	786920	884220	2266300	1204500	1101200	235270	585410	1270900	1291500	1189500	1365100
LPXN	0	0	0	0	0	0	0	0	0	0	0	0	0	0	0	0
CTNND1	687780	549000	481660	553030	365870	515050	475940	540020	482670	450760	392870	422580	436760	405890	368250	460960
EIF1B	0	0	0	0	0	0	0	0	0	0	0	0	0	0	0	0
SNX2	249480	319400	367660	512950	585500	195070	419220	313890	213920	378770	62119	243780	371070	414550	416790	293850
DPM1	68091	45736	44177	161490	156200	56237	96753	141810	85406	109270	42750	43190	40746	164760	138840	25191
USO1	375570	248070	364810	418650	383550	389710	391850	477440	408500	413170	344480	284440	440700	455560	306220	409980
MRPS14	0	8744.7	21385	0	0	0	0	32844	9159	2875.2	0	3313.3	13492	0	0	38275
TOM1	90020	129610	181410	109810	21564	47433	101440	228510	131390	58412	5256.6	19899	84804	111090	0	63110
HIST1H2BK;H2BFS	0	0	116370	109470	0	0	0	0	0	367030	0	125470	21234	0	118590	0
PFKFB2	92541	150930	90505	136060	132300	126930	152200	244920	148120	129090	27175	59034	168570	144990	156920	127850
PFKFB2	0	0	52872	76709	64851	46839	67871	39839	36138	49864	35522	2323.7	92966	66820	58754	20956
CCDC22	42034	121770	145140	214820	171510	230540	191550	115420	129490	128100	33804	125630	137100	188900	143440	161970
PQBP1	37420	20465	47830	44841	33395	46068	47083	41415	29223	39507	66115	39864	49794	45928	55438	56390
PRAF2	0	0	5761.1	15922	0	0	22156	25095	43854	34054	0	45054	39814	0	33049	51294
DKC1	130130	115790	91413	105840	122150	0	162300	89780	108140	125320	0	125800	157380	136950	198030	126520
EIF5B	9123.7	99551	48549	72613	4530.7	0	0	7165.1	58183	64193	0	76516	98492	0	59474	150320
ZG16	8536.6	82322	107750	43277	45183	88817	93623	326140	215270	140470	2413.5	43336	64058	0	12464	115750
EDF1	51119	44318	52873	94613	88185	54830	81234	35059	44994	92451	3531.1	97292	89229	127180	137860	93437
DIAPH2	0	15159	17740	0	166930	0	0	17483	17577	13919	0	0	23519	0	58397	23710
DNAJA2	0	47192	26778	16634	0	49076	17674	67727	15216	27518	152680	0	0	12428	11078	30528
CUTA	173520	153490	168200	217370	142050	100510	145970	130440	137080	187580	246430	156630	122840	268520	889310	179040
PFDN1	116570	53603	125620	256390	157590	104250	173040	121040	110970	197720	129890	262640	144950	98749	304520	380010
PPP1R11	26207	40408	88564	50308	48575	0	64785	72333	71046	73531	58077	0	90114	59806	6445.8	79057
KCNJ13	0	0	0	0	0	0	0	0	0	0	0	0	0	0	0	0
ABCB7	0	40402	86930	35471	40872	0	50256	54498	47921	60941	4146.9	28967	27619	0	0	66290
WDR1	1263700	1017200	1176800	1223100	1130400	1176400	1103700	1172900	1241000	1451800	383150	1042000	1363800	1365300	1197200	1347000
ROCK2	37415	58785	69019	91721	51294	58641	83168	130830	78036	60364	101330	77932	69711	46196	79583	88190
CLASP2	0	0	12666	0	0	0	30802	23120	10561	0	3115	12718	17142	24106	6841.7	25943
COBL	164420	45832	267070	182240	141050	83082	140500	34555	238390	133580	30051	25468	73588	34009	101020	4892
CPNE3	11659	216570	156020	88433	125110	15047	166480	286620	163000	122470	0	132700	135220	72893	81982	195550
ZBED4	2197300	1918800	2292200	166710	50504	11921000	28550	177390	1312500	2822.9	0	73532	0	28435	3844900	244330
HIP1R	357490	206420	274980	291180	211260	247000	260650	174350	220940	229280	463160	289720	347720	333590	310150	353610
ZC3H11A	0	0	10826	13607	0	0	12128	0	0	17500	0	14867	8043.4	0	0	0
CLUH	195290	96364	93975	121690	52326	126360	195770	191940	150250	161040	212100	186270	281030	241900	174120	256510
RAB11FIP3	0	12616	36366	19092	17531	13341	17846	53207	26493	35396	3610.9	6717.7	10815	13120	18756	8038.5
KDM4A	0	4796.3	15787	0	0	0	12059	12050	9340.4	0	0	22220	16961	0	0	41891
DNAJC13	0	19997	42935	39203	39236	13884	41200	70723	65783	54089	31405	22365	35259	28037	10867	62954
PPP6R2	0	0	22528	0	0	0	0	25283	0	0	0	21441	25240	0	0	0
CNOT3	127830	0	111420	146790	119760	7504.8	133020	2104.2	66651	221370	0	0	89634	165610	212040	90276
DNAJB6	166550	181700	12045	37694	2805500	3170100	45389	137290	867170	22569	3009900	365740	35007	77065	2652400	194740
XYLB	208570	0	49908	134400	0	50075	0	5061.1	30619	173310	31162	31326	0	0	46149	7786.7
COQ9	87621	84498	111190	141380	141730	98708	149210	80218	108610	141720	19431	63716	100910	98592	92681	112400
GGCT	11374	72317	11601	0	72765	8140.1	325870	122740	134110	7885.2	159470	77885	15733	9867.9	8140.5	11598
NDUFS7	606080	352110	394340	496020	510110	419830	472210	361160	347720	517090	81148	243000	333200	543500	422410	349670
SMIM24	1053400	1029800	1262500	1204600	559790	894070	1304000	571210	950750	1108200	309220	413020	687980	471600	457880	691410
NDUFS2	404020	426620	709190	415540	453370	190970	697590	759020	502580	902360	26307	396440	485410	66299	341350	433350
ZPR1	0	11984	12092	0	2815.8	0	8658.6	19886	10802	14823	4269.3	26522	21894	22610	28406	104180
GBAS	50278	56382	95793	56923	219300	38482	7246.3	83526	44643	47431	0	0	85997	142730	66993	100160
CILP	1334400	2735500	2147600	2218300	3126600	1234700	2646300	1873300	2101900	2688600	0	3946300	2564300	1741700	2834200	2568700
PDCD6	4738.1	143680	271780	81213	5145.6	0	56309	195300	102860	166610	31139	201620	91285	11658	28445	220320
ALOX12B	47082	292150	75836	16047	140840	147300	167440	123150	162140	13251	182180	299760	82949	106990	43848	21872
TBCA	415170	475460	525010	643350	675170	320350	528170	429500	461610	640310	6687.1	591680	686120	1061900	596090	675030
ATP6V1G1	147840	278440	265610	217320	210940	159500	211340	316830	192080	278470	68516	228410	208480	158850	175890	236330
VPS4B	4145.6	102030	114400	5247.6	49406	17456	45604	206100	124970	43023	13712	80111	189010	35998	39243	160860
MPDU1	600060	286520	205340	498850	472550	862330	516230	187920	230590	239580	373880	210840	176230	289630	237220	24967
ENTPD5	37156	427980	268160	126160	118650	74011	237040	445490	410980	350890	34192	134990	315340	42222	19877	207890
BCAS1	177660	77194	125800	188150	158150	0	142620	107250	78605	108100	0	0	71547	166640	79022	112810
AVIL	32675	1165.1	16448	120850	180800	0	2294.9	4867.8	27585	16915	0	55296	18781	26221	37334	24788
H2AFY	150750	371320	353000	278930	179110	191770	248440	386350	349010	266230	100580	189800	263220	227220	136330	313890
SH3BGRL	0	15491	37793	7510.7	0	0	15494	80219	16742	11564	54163	28454	45780	29723	20753	76322
FLNB	1412600	1729900	1930900	1910900	1882100	1541000	1845300	2219800	2138200	1996200	2497100	1975000	2023400	1762100	1401800	2419400
NCOR1	15487	64655	31754	30287	26915	27679	17918	41670	19881	20905	9821.3	48457	77563	28069	37394	75560
NDUFS6	200690	205590	313910	205440	259790	224230	249830	210570	231990	317650	56329	134120	185730	234390	243250	185730
PEX14	0	11296	10327	319080	0	0	24802	45031	6397.4	4302.6	4075.8	9467.5	22484	0	0	5885.6
TRIM3	69846	115800	115110	156450	109820	73712	101890	105690	126040	144160	80518	57334	60290	66703	58459	72298
CS	1193800	1219700	2776300	3417400	4338400	2722700	3108800	2315500	2445600	3718400	4364100	2267000	3230400	3387200	3438900	2804400
SEC22B	1700300	506060	1192700	1588100	1661100	528670	1632900	969700	844650	1045000	595870	794990	847340	1495800	1461000	857130
PRPF40A	0	73809	71600	35005	34880	0	43948	28252	31342	56820	8001.1	48976	40836	74775	67989	69325
GIGYF1	0	0	0	0	0	0	0	0	0	0	0	0	0	0	0	0
LRCH4	0	0	1491.4	96328	114230	0	59966	38025	41436	65625	1568.8	19286	41964	70287	29100	24242
MTX2	7034.2	14500	0	2168.6	0	0	14808	19282	9960.2	16238	0	0	5414.8	0	0	0
VPS26A	256750	281160	265330	236500	280400	367740	303700	457710	334430	217450	53028	252890	401110	324350	302050	553470
NDUFB1	1046400	0	537470	1128500	1156800	897600	339550	277850	344320	723380	0	451020	450370	1216600	760290	359800
PMPCB	56793	25832	84344	228180	166130	54622	133910	88492	153550	181000	223410	120570	177030	157680	274340	180550
PSIP1	0	0	0	0	0	0	0	0	0	0	0	0	0	0	0	0
ERLIN1	276640	374610	396210	416210	342260	447910	389900	368040	371370	417870	378640	357660	226800	400580	412850	389760
GPC4	0	0	0	0	0	0	12020	0	0	0	0	31635	51261	0	41150	75748
NDUFS3	212640	616030	663360	189770	125140	807100	265240	588440	742380	476400	139300	196440	364740	66203	96672	462350
SRSF10;SRSF12	134500	132840	211160	110570	99014	31723	143230	201370	198810	171600	289990	161550	150400	131820	90789	261450
ECI2	1826	223480	114780	24912	120320	43659	40014	198320	157810	99299	0	26717	71946	0	4296	57947
BANF1	0	0	0	0	0	0	0	20372	0	0	0	0	0	0	0	0
SF3B1	113210	132380	227480	153280	117050	155840	142230	172020	146550	139060	70568	234220	137340	84698	107920	225530
CSDE1	246920	107710	137210	236400	255610	172600	184470	163570	124220	177150	276760	234210	249990	369270	325980	180630
PRKRA	0	0	0	0	0	0	0	14026	18839	0	0	0	7963.1	0	0	0
NPM3	0	6616.5	17658	9251.4	0	0	14319	13020	8511.2	14144	0	73789	43687	0	54304	76295
LYPLA1	439280	335070	295500	278230	204620	286750	241280	374100	444300	324000	527910	283590	339210	174330	107010	288370
ERAL1	0	1894.9	0	0	0	0	0	0	0	0	0	0	0	0	0	0
CREG1	0	100280	0	0	0	0	0	6338.5	0	0	0	0	0	0	0	0
SERPINB7	0	172100	572.05	0	0	0	7997.3	5652.1	4191.4	0	0	3216.7	1641.8	0	1176.5	0
SNRNP200	269340	178290	220640	221150	158720	275510	209850	271660	185300	208060	319320	262120	246860	295000	310830	278650
TIPRL	0	74034	67803	0	0	0	0	45785	35594	13309	0	10373	8609.8	0	0	4193.8
TOM1L1	0	39244	0	41981	27842	71037	0	162670	155260	1927.5	0	130530	127920	0	2682.1	224010
NUP155	0	64637	97033	88743	100030	60812	121170	68838	73831	92756	0	115060	102100	172720	126630	104990
RP2	0	687.27	3513.6	2329.8	0	0	0	4333.8	8255.4	9636.2	789.98	0	0	0	194500	162900
SLC25A12	0	37613	19648	0	5828.2	0	12301	18066	27537	32716	0	17519	24424	0	0	10095
TCEA3	0	0	0	0	0	0	0	0	0	0	0	0	0	0	0	0
PALM	0	0	0	0	0	0	0	0	0	0	0	0	0	0	0	0
RNASEH2A	0	0	0	0	4571	187820	30708	33313	4561.6	0	0	27133	22047	0	0	0
UGT2B17;UGT2B15	353400	593190	1005200	503520	431250	1050500	679540	1218300	655760	478310	350680	327270	1002700	476440	158690	230700
EIF3G	371610	389100	68689	163000	139220	0	251160	414810	85054	100840	46234	191190	80538	47357	195280	264850
EIF3J	0	5743.9	11366	11603	11758	0	16632	15464	12884	7065.6	18025	6747.1	10907	0	11409	19528
PSMD10	0	3144.6	1589.9	0	0	0	0	47673	2509.6	0	0	0	3015.6	0	0	0
AP1G2	30709	46765	37528	44245	37948	72340	29566	69889	62714	52120	95535	65001	57086	29283	63870	109520
ZMPSTE24	96907	45042	73896	86726	84509	79566	101800	47124	48148	75738	94412	69606	82816	87426	95426	67309
IDH1	1424800	1322700	1272500	1438400	1348300	1826400	1362900	1805700	1319000	1359600	915340	978900	1597000	1149000	876760	1408600
GATB	0	19383	35954	54363	0	46049	35379	31780	34204	20164	0	39422	50594	77129	36391	63538
SCO1	0	80080	68240	0	0	0	0	0	23814	106480	0	19982	12595	0	0	12499
CYP7B1	0	0	0	0	0	0	0	0	0	0	0	0	0	0	0	0
ATRN	0	14932	7390.5	0	0	6834.6	0	21043	7989.1	0	3345.2	0	11471	0	0	11187
STAM2	0	0	0	0	0	0	25052	0	0	0	0	13938	11633	0	0	0
ALDH1L1	0	0	0	0	0	0	0	0	0	0	0	0	0	0	0	0
DGAT1	17943	135010	82532	110800	103030	63218	61144	318240	236500	115610	11182	40661	122620	0	0	47136
SOAT2	0	2991.4	0	0	0	0	0	38746	0	0	0	0	0	0	0	0
PAK3	0	0	0	0	0	0	0	0	0	0	0	0	0	0	0	0
ARL6IP5	155850	19997	19464	42924	42314	0	39829	49548	20783	66282	163130	95006	114550	168440	157190	2085.7
DYSF	0	0	0	0	0	0	0	0	0	0	0	0	0	0	0	0
BCAS2	0	319570	539530	478780	480150	76648	355870	166030	278640	355760	0	317330	355050	213940	185500	254880
DCTN3	0	146920	0	0	0	0	0	33922	187940	0	0	0	47056	0	0	18523
DNAJC8	215600	59768	82463	136630	14262	169540	109880	191730	43785	84835	272330	129460	113100	258990	111060	178670
SMNDC1	0	18540	36193	170980	117720	109390	67298	38495	40894	123070	2225.3	138380	142820	351410	171480	67418
ATP5H	961780	1298600	1107300	1145100	1212700	882070	906510	915400	1341200	1381900	1336000	668860	835320	912440	585270	805630
FLOT1	0	2874.7	23987	13009	7415.6	0	28299	603.15	5819.9	42884	0	24253	45533	21108	19849	10748
ATP5L	679750	639280	399260	320460	298620	515030	447890	529560	729290	655270	365940	174670	217140	355580	294810	267730
CPD	0	18861	25589	22161	28310	0	39517	26189	32068	19215	0	42626	30403	17494	21201	57394
GLRX3	0	20773	15205	6167.6	0	0	25200	40673	19230	16527	36122	0	45943	82834	0	22275
RSL1D1	6131.3	12721	12032	6161.3	0	22659	16660	39258	34992	11997	11863	36220	18034	28045	20879	109070
WFS1	59584	6788.4	20618	10820	7078.4	47089	22668	70965	12996	17664	17936	4059.1	28904	9605.3	0	17041
CLPX	102640	20093	67872	72026	51644	86728	72626	88449	89101	74596	31916	72680	118030	97542	94518	108200
SCGN	0	0	0	0	0	0	0	22469	0	0	3230.8	0	0	0	0	0
SEC14L2	349730	347950	293630	299060	451550	258700	291980	285430	327280	385470	61175	115050	217720	185470	229470	141200
CIAO1	0	0	0	0	10354	0	9373.5	0	12346	16754	0	0	15274	0	0	11523
DFFB	0	0	0	0	0	0	0	0	0	0	0	0	0	0	0	0
SRP72	0	100320	3634	87367	57454	113220	32158	7067.6	31783	74757	142320	41542	44718	87389	128720	80753
DDAH1	1890700	990900	1809400	2656800	2730100	1308100	2090700	1517300	1051800	1737300	1100200	1207900	1888600	1964800	2312900	1413300
STK17B	0	0	0	0	0	0	0	0	0	0	0	0	0	0	0	0
MTA2	50023	76999	108140	136920	133480	69392	192200	207890	121940	155600	253500	221190	37211	247090	261530	301790
ALDH1A2	30254	17424	7222	164590	40217	35864	26697	114610	35738	112630	46027	17659	16646	21559	25404	54982
STK10	0	0	0	0	0	0	0	0	0	0	0	0	0	0	0	0
TPPP	0	0	0	0	0	0	0	0	0	0	0	0	0	0	0	0
NOL4;NOL4L	65349	74104	100650	47887	56733	89279	0	63196	89806	115780	14254	38896	84061	92628	76258	84792
KBTBD11	115240	54307	61841	76180	19755	137550	114860	127350	59194	107920	27782	57023	83366	108450	112680	92015
LTN1	0	0	0	0	0	0	0	0	0	0	0	0	0	0	0	0
TOMM70A	162780	131150	103080	149780	211780	188850	213950	95689	191790	141790	131890	122330	114700	191780	161950	86071
DDHD2	0	0	0	0	0	0	0	35556	16027	14248	0	13348	24093	0	3759	16535
MYO1D	1219800	561760	700300	904660	953720	1129200	944970	818060	726950	928390	1017700	641520	678420	946720	945680	698870
SEC24D	112390	303850	509600	675540	651200	626230	1148300	1058500	1605300	736730	55499	18622	433250	183790	551750	402780
UFL1	606520	337910	572220	435530	460720	258990	730300	322430	377840	522760	25510	386620	477380	638610	474820	446150
SORBS2	0	0	0	0	0	0	0	0	0	0	0	0	0	0	0	0
PHF14	0	0	0	0	0	0	0	0	0	0	0	0	0	0	0	0
UBXN7	0	0	7978.8	0	0	35082	0	0	8657.5	6268.7	27838	0	12916	0	0	17210
SUN1	92560	82455	35609	95217	89482	83462	0	0	0	88738	18169	31495	0	75504	82660	29874
PROSC	0	94874	138980	38143	28921	25679	9292.8	87352	81904	82609	4149.7	27078	19045	35245	44563	16726
ERLIN2	73758	84329	54647	93245	67188	37414	101080	23041	47603	79303	30035	27672	49302	38601	63005	46647
PRPF6	129910	6655.8	88896	79506	61429	125790	113300	87280	84474	75528	145480	93640	89466	154380	137520	143790
FRYL	0	42781	32169	0	0	0	30656	52090	19182	0	0	15084	42099	0	0	16705
ENDOD1	78105	116500	107950	129830	105860	72987	70560	109200	1614.7	81069	0	69424	25798	138680	0	79943
GLS	229040	416480	302960	221390	205710	154800	235830	343340	321910	267020	119830	95040	251410	119690	89884	198420
GLS	43792	0	51833	50287	25860	60248	87401	0	50607	63980	0	85260	86272	84208	100010	82294
AP2A2	169930	1007100	630160	532650	25331	32162	887830	1478300	988510	690410	62669	513240	817690	701660	1751300	567130
SEC31A	580680	668860	807010	578770	776990	601900	521940	790050	738730	782620	39089	423320	688000	549190	395880	619670
HEXIM1	0	1154.4	0	6666.2	0	60348	2129.3	89210	6056.3	0	0	0	0	17392	0	8584.1
TJP3	226600	55907	298270	456940	345670	97106	296300	199330	241030	326380	197180	183740	215760	579820	226820	513390
YIF1A	86564	48131	28732	42056	33148	0	28094	54012	31443	20662	24327	21720	92034	0	18549	43239
SCAF4	0	6984.8	0	0	0	0	0	36154	8029.1	0	0	0	0	0	0	0
NDUFB6	818590	536590	513060	107380	711500	773530	447880	190980	472240	577570	43053	304300	423130	381800	257630	268590
MFN2	0	61873	77364	71989	57065	42031	92677	118220	59783	92853	0	50983	72228	67859	52811	67073
DUSP14	0	47427	92867	101210	0	0	144990	68558	70801	74541	16062	0	0	47561	0	59695
AKR7A3	5536800	5091700	5032800	3237700	4790200	3659100	3476600	4807200	4233600	4235500	1963000	1667500	3034400	2490900	2022400	2412700
NDUFB4	659840	761260	1229600	926040	1089300	1088000	885920	864690	1011100	1242600	101800	530720	819910	1081800	657960	546270
NDUFB8	147430	163840	127680	0	120200	0	210460	206900	221260	170630	0	75138	251380	137390	325910	107820
SCEL	0	127100	0	0	20934	25825	4769.6	6472.4	176460	0	18695	25456	5028.9	14629	0	0
NDUFB2	0	608200	393940	658660	622240	0	0	74067	504420	834830	0	254030	464830	301770	373310	406330
NDUFA7	206910	117770	99932	144890	154510	185070	141440	114690	153110	334020	116790	43253	100150	141960	124990	80415
RTN3	0	58442	74089	0	0	0	0	23423	0	0	0	19396	80991	0	0	1835.5
LETM1	393190	319650	399340	391080	382710	400140	336350	373020	477360	409130	358260	243750	357560	290530	338930	378030
LETM1	0	0	0	0	0	0	0	0	0	0	0	0	0	0	0	0
ZRANB2	0	23910	49941	0	0	25004	49925	0	39528	51186	20538	38253	80909	0	0	17300
SNX4	0	170370	175540	3007.9	219390	0	0	294710	254730	216920	0	122130	158110	0	216960	182720
LUC7L3	362000	159520	51634	24017	87228	9942.5	70103	113420	43135	35783	20746	25639	55596	124560	57473	289030
KIF4A	0	542.13	1238.1	0	0	0	0	0	0	0	0	4972.7	1550.8	0	0	0
SBF1	0	0	0	0	0	5430.9	0	0	0	0	38236	37043	0	0	0	0
GOSR1	43913	105940	125610	118660	113270	0	121390	107090	108770	140620	155210	137950	144730	150720	104610	96121
[truncated: 4,257 more rows]

## Sheet: F.4A-S2 iBAQ RIPA EDTA frac
Gene names	TCD2407-inj1	TCD2407-inj2	TCD2113-inj1	TCD2113-inj2	TCD2406-inj1	TCD2406-inj2	TCD2235-inj1	TCD2235-inj2	TCD2431-inj1	TCD2431-inj2	TCD2412-inj1	TCD2412-inj2	TCD2405-inj1	TCD2405-inj2	TCD2424-inj1	TCD2424-inj2	UCD2508-inj1	UCD2508-inj2	UCD2354-inj1	UCD2354-inj2	UCD2366-inj1	UCD2366-inj2	UCD2516-inj1	UCD2516-inj2	UCD2515-inj1	UCD2515-inj2	UCD2527-inj1	UCD2527-inj2	UCD2329-inj1	UCD2329-inj2	UCD2387-inj1	UCD2387-inj2	UCD2517-inj1	UCD2517-inj2
[truncated: 6,209 more rows]

[truncated: 4 more sheets: F.4C Intesity RIPA EDTA frac, F.5A iBAQ FT vs. RIPA EDTA frac, F.S1A iBAQ LCM, Abbreviations]
